# Supplementary material for: Microglial circDlg1 modulates neuroinflammation by blocking PDE4B ubiquitination-dependent degradation associated with Alzheimer's disease
Source: Theranostics. 2025 Feb 24;15(8):3401–23. doi: 10.7150/thno.104709 (PMC11905123; doi:10.7150/thno.104709)
Supplement: Supplementary file 2 — Supplementary table 1. [file thnov15p3401s2.xlsx]

## Sheet: Differentially expressed circRN
Table S1. Differentially expressed circRNAs (fold change ＞ 1.5, P ＜ 0.05) in cortical microglia isolated from 6-month-old male WT and APP/PS1 mice by MACS.
circRNA	P-value	FDR	FC (abs)	Regulation	probeID	alias	source	chrom	strand	txStart	txEnd	circRNA type	best transcript	gene	circRNA length	group-APP (normalized)	group-WT (normalized)	[APP1, APP] (normalized)	[APP2, APP] (normalized)	[APP3, APP] (normalized)	[WT1, WT] (normalized)	[WT2, WT] (normalized)	[WT3, WT] (normalized)
mmu_circRNA_004212	0.0168599	0.299739	1.52084	up	ASCRP4000012	mm9_circ_004212	circBase	chr7	+	132948043	132950435	sense overlapping	NM_207302	Zranb1	2392	7.20073	6.59586	7.43703	7.23398	6.93119	6.67414	6.58928	6.52416
mmu_circRNA_41597	0.00692938	0.267057	1.50201	up	ASCRP4000173	7_71860433_71698533_-161900|18.12|4|8	25714049	chr7	+	64553646	64715547	exonic	NM_007461	Apba2	1291	8.78614	8.19924	8.69013	8.85304	8.81524	7.99268	8.31947	8.28558
mmu_circRNA_010003	0.0216472	0.306663	1.83487	up	ASCRP4000194	mm9_circ_010003	circBase	chr10	+	90914695	90923602	exonic	uc033frx.1	Anks1b	273	9.21966	8.34398	9.57356	9.30339	8.78203	8.2322	8.37158	8.42817
mmu_circRNA_19988	0.04235	0.347182	1.57202	up	ASCRP4000262	1_40071542_40060602_-10940|14.93|4|5	25714049	chr1	+	40003756	40014697	exonic	NM_008696	Map4k4	1183	9.06687	8.41425	9.2258	9.02074	8.95406	8.00443	8.66058	8.57773
mmu_circRNA_31498	0.0346447	0.334118	1.50186	up	ASCRP4000303	18_32040936_32037678_-3258|22.67|3|12	25714049	chr18	+	31878023	31881282	exonic	NM_028866	Wdr33	472	6.68217	6.09542	6.81534	6.78622	6.44496	5.81476	6.28918	6.18232
mmu_circRNA_40001	0.0216858	0.306663	1.77674	up	ASCRP4000335	6_30397477_30393989_-3488|14.22|3|4	25714049	chr6	+	30443988	30447477	sense overlapping	NM_029742	Klhdc10	3489	9.89561	9.06637	10.2544	9.93951	9.49293	9.05177	9.16259	8.98476
mmu_circRNA_45488	0.00185884	0.256318	1.58193	up	ASCRP4000377	X_57824880_57810903_-13977|18.24|1|2	25714049	chrX	+	60557727	60571705	exonic	uc009tie.1	AY512909	444	6.39677	5.73509	6.24072	6.41568	6.53392	5.713	5.79541	5.69687
mmu_circRNA_40395	0.0120914	0.291941	2.18525	up	ASCRP4000394	6_71807042_71794633_-12409|17.78|2|2	25714049	chr6	+	71844638	71857048	exonic	NM_029673	Immt	744	9.31695	8.18914	9.74819	9.33268	8.86997	8.0859	8.23659	8.24494
mmu_circRNA_018846	0.0300743	0.321553	1.6235	up	ASCRP4000566	mm9_circ_018846	circBase	chr10	+	82368570	82368958	exonic	uc007gjn.1	Mif1	188	7.04342	6.34432	7.01351	7.16696	6.94978	5.94536	6.48711	6.60048
mmu_circRNA_25332	0.0318305	0.325877	1.90351	up	ASCRP4000591	12_75076148_75068334_-7814|13.58|1|2	25714049	chr12	+	73967346	73975161	sense overlapping	NM_178392	Snapc1	7815	11.8841	10.9555	12.3489	11.8133	11.4902	10.693	11.1731	11.0003
mmu_circRNA_41361	0.00846189	0.280979	1.70284	up	ASCRP4000663	7_53490611_53474669_-15942|14.73|1|2	25714049	chr7	-	46219298	46235241	sense overlapping	NM_023649	Ush1c	15943	6.47384	5.7059	6.65637	6.47905	6.28611	5.47974	5.8754	5.76256
mmu_circRNA_21105	0.0241021	0.313726	1.60669	up	ASCRP4000801	1_160510492_160450575_-59917|11.88|4|10	25714049	chr1	+	158520443	158580361	exonic	NM_007495	Astn1	449	8.57543	7.89134	8.95091	8.45102	8.32435	7.94908	7.8688	7.85614
mmu_circRNA_002696	0.00896062	0.280979	1.66381	up	ASCRP4000916	mm9_circ_002696	circBase	chr2	+	31604613	31605343	exonic	NM_001033389	Fubp3	204	8.10586	7.37137	8.40033	7.98653	7.93072	7.28344	7.42379	7.40688
mmu_circRNA_21878	0.0127379	0.292985	1.56489	up	ASCRP4000978	10_41243951_41241724_-2227|16.28|10|13	25714049	chr10	+	41521917	41524145	exonic	NM_016898	Cd164	201	7.3848	6.73874	7.31323	7.45427	7.38691	6.46278	6.95367	6.79977
mmu_circRNA_32184	0.0302073	0.321553	2.04074	up	ASCRP4001212	19_4785567_4776243_-9324|21.47|2|2	25714049	chr19	-	4776242	4785567	intronic	ENSMUST00000178353	Gm21992	9325	11.0226	9.99354	11.5745	10.9349	10.5585	9.83821	10.1786	9.96385
mmu_circRNA_41542	0.0258574	0.314644	1.61707	up	ASCRP4001241	7_69076379_69070197_-6182|13.27|12|29	25714049	chr7	-	61925310	61931493	sense overlapping	NR_015533	A230057D06Rik	6183	6.75548	6.0621	6.73748	6.82915	6.69981	5.67115	6.29685	6.21829
mmu_circRNA_43580	0.0190167	0.303693	1.51989	up	ASCRP4001433	8_125411357_125409550_-1807|22.31|5|5	25714049	chr8	-	122885649	122887457	exonic	NR_037865	Ankrd11	237	7.8866	7.28263	8.17053	7.84154	7.64773	7.36082	7.27725	7.20982
mmu_circRNA_27228	0.00531233	0.261837	1.50383	up	ASCRP4001577	14_24811504_24622362_-189142|18.31|1|2	25714049	chr14	-	23803139	23992282	intronic	NM_001253374	Kcnma1	189143	7.05352	6.46488	7.24036	7.02694	6.89326	6.53392	6.43942	6.4213
mmu_circRNA_28628	0.0206607	0.306062	1.76677	up	ASCRP4001875	15_58758040_58747707_-10333|19.28|8|11	25714049	chr15	-	58916151	58926485	exonic	NM_175151	Tatdn1	428	7.50821	6.6871	7.89252	7.49816	7.13396	6.64561	6.74982	6.66588
mmu_circRNA_42262	0.0194996	0.303693	1.59938	up	ASCRP4001884	7_129601686_129568473_-33213|17.92|13|36	25714049	chr7	+	122424958	122458172	exonic	NM_008855	Prkcb	324	8.63717	7.95966	8.98334	8.53445	8.39373	7.99881	7.96456	7.91561
mmu_circRNA_41436	0.0116349	0.291253	1.95154	up	ASCRP4002006	7_62504860_62422570_-82290|15.85|2|2	25714049	chr7	+	55167199	55249490	exonic	NM_178705	Luzp2	459	9.83082	8.86622	10.1354	9.88893	9.46811	8.72066	9.05742	8.82057
mmu_circRNA_45432	0.0446969	0.355566	1.61672	up	ASCRP4002023	X_39582575_39555032_-27543|19.38|4|4	25714049	chrX	+	42201854	42229398	exonic	NM_021465	Stag2	1292	6.02829	5.33522	6.27062	5.9512	5.86306	4.9257	5.50641	5.57356
mmu_circRNA_29478	0.0139787	0.295658	1.5096	up	ASCRP4002080	16_29479988_29469327_-10661|19.44|6|16	25714049	chr16	-	29469240	29479902	exonic	NM_172613	Atp13a4	574	5.6971	5.10293	5.84331	5.79541	5.45258	4.97191	5.21826	5.11861
mmu_circRNA_35175	0.0343801	0.333359	1.66606	up	ASCRP4002211	3_26826311_26777485_-48826|16.63|2|3	25714049	chr3	+	26878562	26927389	exonic	NM_029150	Spata16	657	9.02434	8.28789	9.37277	8.95963	8.74061	8.52925	8.2969	8.03753
mmu_circRNA_38209	0.0275462	0.316687	1.72306	up	ASCRP4002215	5_20965111_20935542_-29569|21.08|3|4	25714049	chr5	+	21429723	21459293	exonic	NM_177869	Fam185a	615	7.82451	7.03954	8.08324	7.73779	7.65252	6.65875	7.21792	7.24195
mmu_circRNA_19354	0.0363669	0.335543	1.86562	up	ASCRP4002377		25070500	chr5	+	3832991	3833089	intronic	ENSMUST00000171023	Krit1	98	6.54275	5.6431	6.90434	6.56663	6.15727	5.25945	5.88967	5.78017
mmu_circRNA_25943	0.0327495	0.32732	1.76704	up	ASCRP4002611	13_3599580_3594743_-4837|17.63|2|2	25714049	chr13	-	3595496	3600334	exonic	NM_134063	Fam208b	592	6.13708	5.31575	6.54039	6.20205	5.66879	5.28418	5.27497	5.38809
mmu_circRNA_29730	0.03403	0.332221	1.68641	up	ASCRP4002875	16_43193970_43193578_-392|19.20|2|2	25714049	chr16	+	43193464	43193857	intronic	NM_001285805	Zbtb20	393	7.12891	6.37496	7.35569	7.27454	6.75651	6.23834	6.66824	6.21829
mmu_circRNA_26033	0.0264584	0.31482	2.05121	up	ASCRP4002929	13_13789055_13743844_-45211|17.69|1|2	25714049	chr13	+	13651576	13696788	exonic	NM_010748	Lyst	3442	9.35402	8.31754	9.80963	9.43505	8.81737	8.15775	8.45411	8.34076
mmu_circRNA_25320	0.031862	0.325877	2.37834	up	ASCRP4003022	12_74271654_74268987_-2667|21.68|1|2	25714049	chr12	+	73167999	73170667	exonic	NM_008612	Mnat1	227	10.5171	9.26713	11.1698	10.5282	9.85324	9.14231	9.38541	9.27369
mmu_circRNA_36290	0.0257358	0.314644	1.65692	up	ASCRP4003033	3_148522497_148509813_-12684|13.09|10|13	25714049	chr3	-	148846848	148859533	exonic	NM_001081298	Adgrl2	1608	9.18176	8.45325	9.54343	9.14815	8.85369	8.58291	8.40672	8.37013
mmu_circRNA_42666	0.0347884	0.334118	1.81128	up	ASCRP4003132	8_26013356_25989193_-24163|13.41|2|2	25714049	chr8	-	24878720	24902884	exonic	NM_153397	Adam32	810	7.12247	6.26546	7.56507	7.17364	6.6287	6.21344	6.29685	6.28611
mmu_circRNA_33957	0.0147309	0.2965	1.68377	up	ASCRP4003203	2_77254032_77249894_-4138|17.90|5|5	25714049	chr2	-	77411836	77415975	sense overlapping	NM_178723	Zfp385b	4139	7.14647	6.39477	7.40617	7.23398	6.79923	6.35822	6.45184	6.37425
mmu_circRNA_43970	0.0274771	0.316687	1.5315	up	ASCRP4003211	9_35419456_35415180_-4276|19.24|5|7	25714049	chr9	+	35607594	35611871	exonic	uc009otj.2	Pate2	225	8.83647	8.22153	9.10164	8.87382	8.53396	8.27475	8.31683	8.07301
mmu_circRNA_37339	0.0196922	0.304551	1.51169	up	ASCRP4003295	4_107017796_107017117_-679|15.61|1|2	25714049	chr4	+	107344511	107345191	exonic	NM_145550	Yipf1	350	11.3011	10.7049	11.6041	11.1731	11.126	10.7156	10.7752	10.624
mmu_circRNA_25067	0.0119386	0.291941	1.63436	up	ASCRP4003323	12_53026160_53022325_-3835|19.43|3|3	25714049	chr12	-	51921337	51925173	exonic	NM_177171	Heatr5a	282	7.65215	6.94342	7.83682	7.62446	7.49516	6.76206	7.1902	6.87801
mmu_circRNA_005865	0.0252771	0.314644	2.49445	up	ASCRP4003387	mm9_circ_005865	circBase	chr4	+	128297185	128338697	exonic	NM_001281955	Csmd2	647	9.99302	8.67429	10.5234	9.96452	9.49118	8.20842	8.92319	8.89127
mmu_circRNA_36265	0.0255102	0.314644	2.18203	up	ASCRP4003763	3_144795781_144787175_-8606|12.62|1|2	25714049	chr3	+	145124210	145132817	exonic	NM_025714	Odf2l	862	8.63269	7.50702	9.08933	8.58979	8.21895	7.11501	7.79845	7.60761
mmu_circRNA_31487	0.000432415	0.249549	1.51661	up	ASCRP4003842	18_31184923_31184388_-535|11.14|5|8	25714049	chr18	-	31024733	31025269	intronic	ENSMUST00000082070	Rit2	536	7.80158	7.20072	7.8577	7.82255	7.72449	7.17987	7.27725	7.14505
mmu_circRNA_30201	0.0256397	0.314644	1.58048	up	ASCRP4003996	17_6207057_6176829_-30228|20.56|12|19	25714049	chr17	+	6176828	6207057	exonic	NM_054040	Tulp4	774	7.37128	6.71092	7.69143	7.26636	7.15605	6.51499	6.79923	6.81854
mmu_circRNA_18977	0.0279079	0.317712	1.64763	up	ASCRP4004129		25070500	chr10	+	50690114	50767511	sense overlapping	NM_198007	Ascc3	77397	6.96707	6.24667	7.26948	7.0575	6.57422	6.15052	6.34719	6.24231
mmu_circRNA_25329	0.0305772	0.321553	2.29689	up	ASCRP4004376	12_75038787_75027544_-11243|16.69|2|2	25714049	chr12	+	73926556	73937800	exonic	NM_010431	Hif1a	993	9.63631	8.43663	10.2157	9.68006	9.0132	8.20842	8.55121	8.55025
mmu_circRNA_32884	0.0381079	0.339515	1.99359	up	ASCRP4004487	2_5283173_5275715_-7458|16.42|5|5	25714049	chr2	-	5354668	5362127	exonic	NM_177343	Camk1d	266	11.2344	10.2391	11.8322	11.126	10.745	10.2208	10.3722	10.1242
mmu_circRNA_43861	0.02058	0.306062	1.58375	up	ASCRP4004592	9_22440131_22372149_-67982|13.15|2|2	25714049	chr9	+	22567704	22635687	exonic	NM_178415	Bbs9	830	10.5849	9.92154	10.9064	10.5563	10.2919	9.94611	9.89488	9.92363
mmu_circRNA_27414	0.0371664	0.336962	1.51296	up	ASCRP4004596	14_32562029_32518451_-43578|19.48|2|2	25714049	chr14	-	31705264	31748843	exonic	NM_001024604	Ankrd28	2614	6.75098	6.15361	7.08521	6.75205	6.41568	6.15052	6.19058	6.11973
mmu_circRNA_35215	0.031936	0.325877	1.832	up	ASCRP4004724	3_31137752_31122384_-15368|21.49|2|2	25714049	chr3	-	31223461	31238830	exonic	NM_172861	Slc7a14	1689	12.3704	11.497	12.8261	12.3604	11.9246	11.3823	11.6322	11.4764
mmu_circRNA_36480	0.0251275	0.314644	2.26861	up	ASCRP4004732	4_11525141_11520768_-4373|15.32|1|3	25714049	chr4	+	11593620	11597994	exonic	NM_001039556	Rad54b	631	8.41063	7.22882	8.97524	8.39997	7.85666	7.07989	7.42379	7.18277
mmu_circRNA_36751	0.0208382	0.306062	1.64466	up	ASCRP4004842	4_48180128_48144637_-35491|19.62|5|7	25714049	chr4	+	48131764	48167256	exonic	NM_026343	Stx17	641	9.51553	8.79774	9.77828	9.55066	9.21765	8.5954	8.95091	8.84692
mmu_circRNA_37370	0.0145788	0.295658	1.65809	up	ASCRP4004911	4_108175640_108159059_-16581|17.70|2|2	25714049	chr4	+	108486453	108503035	exonic	NM_175472	Zcchc11	670	8.03368	7.30416	8.28846	8.10611	7.70647	7.24115	7.38403	7.28729
mmu_circRNA_42368	0.0350657	0.334513	1.54018	up	ASCRP4004966	7_137562082_137537989_-24093|12.26|7|14	25714049	chr7	-	130394474	130418568	intronic	ENSMUST00000124096	Fgfr2	24094	6.5563	5.9332	6.55773	6.48979	6.62139	5.54296	6.13692	6.11973
mmu_circRNA_44192	0.00443005	0.256318	1.57313	up	ASCRP4005223	9_53783682_53779262_-4420|23.15|3|5	25714049	chr9	-	53931454	53935875	exonic	NM_177769	Elmod1	403	8.54734	7.8937	8.72436	8.57726	8.34039	7.86854	7.92256	7.88999
mmu_circRNA_38722	0.0449804	0.355566	1.54407	up	ASCRP4005270	5_67796758_67789439_-7319|13.26|4|4	25714049	chr5	-	67398199	67405519	sense overlapping	NM_001164806	Bend4	7320	10.9736	10.3468	11.3342	10.893	10.6935	10.1542	10.5248	10.3614
mmu_circRNA_19794	4.27144e-06	0.0428166	1.57029	up	ASCRP4005411	1_24788744_24761666_-27078|19.58|6|10	25714049	chr1	+	24704820	24731899	exonic	NM_026719	Lmbrd1	608	10.4997	9.84864	10.4814	10.5179	10.4997	9.81918	9.85376	9.87299
mmu_circRNA_41226	0.00472291	0.256318	1.9802	up	ASCRP4005535	7_26316481_26269982_-46499|20.48|1|2	25714049	chr7	+	25484962	25531462	sense overlapping	NR_015569	4732471J01Rik	46500	11.0521	10.0665	10.7732	11.0981	11.2851	9.93221	10.2312	10.036
mmu_circRNA_35342	0.0428354	0.348195	1.85138	up	ASCRP4005625	3_51129957_51098015_-31942|14.25|17|32	25714049	chr3	-	51294092	51326035	exonic	ENSMUST00000183463	Elf2	580	8.46965	7.58106	8.89897	8.50298	8.00701	7.29803	7.8499	7.59523
mmu_circRNA_45500	0.00851124	0.280979	1.50431	up	ASCRP4005702	X_67966540_67945375_-21165|16.12|2|2	25714049	chrX	+	70692199	70713365	sense overlapping	ENSMUST00000104087	Gm22785	21166	7.79738	7.20828	7.89555	7.84886	7.64773	7.17197	7.38906	7.06381
mmu_circRNA_30882	0.00403215	0.256318	1.60894	up	ASCRP4005778	17_73875663_73858866_-16797|18.45|2|2	25714049	chr17	-	73509525	73526323	exonic	NM_027864	Galnt14	497	8.08153	7.39542	8.23819	8.07568	7.93072	7.51731	7.40688	7.26206
mmu_circRNA_002319	0.0230342	0.31036	3.1954	up	ASCRP4005872	mm9_circ_002319	circBase	chr9	+	21569454	21575518	exonic	NM_021531	Carm1	338	9.69545	8.01945	10.2752	9.80634	9.0048	7.45255	8.34039	8.2654
mmu_circRNA_014597	0.0192361	0.303693	2.12062	up	ASCRP4005895	mm9_circ_014597	circBase	chr1	+	163848660	163888305	exonic	NM_010629	Kifap3	1090	9.11472	8.03024	9.56239	9.17585	8.60593	7.89707	8.12065	8.07301
mmu_circRNA_43471	0.0110946	0.290037	1.62262	up	ASCRP4005953	8_113517069_113514407_-2662|18.97|2|2	25714049	chr8	+	110990506	110993169	antisense	NM_007916	Ddx19a	2663	8.09223	7.39391	8.26345	8.06562	7.94762	7.20331	7.63267	7.34574
mmu_circRNA_24460	0.00344573	0.256318	1.56648	up	ASCRP4005976	11_118672730_118471473_-201257|19.48|11|46	25714049	chr11	-	118610158	118811416	exonic	NM_001024931	Rbfox3	284	6.70123	6.0537	6.89022	6.66469	6.54877	6.08827	6.07763	5.99521
mmu_circRNA_24645	0.0221055	0.307482	1.51045	up	ASCRP4006091	12_5459658_5458487_-1171|16.90|9|16	25714049	chr12	+	5451680	5452852	intergenic			1172	6.61676	6.02178	6.88209	6.63959	6.32861	5.98576	5.98955	6.09004
mmu_circRNA_24569	0.0364825	0.335543	1.50722	up	ASCRP4006130	12_4107348_4106802_-546|14.59|2|2	25714049	chr12	+	4106801	4107348	exonic	ENSMUST00000049584	Dnajc27	432	9.99917	9.40728	10.3771	9.80379	9.81664	9.3547	9.4077	9.45942
mmu_circRNA_23724	0.0366786	0.335543	1.53834	up	ASCRP4006215	11_76654137_76622212_-31925|13.92|2|3	25714049	chr11	-	76808709	76840635	exonic	NM_007754	Cpd	1271	7.33784	6.71647	7.7125	7.27454	7.02648	6.70673	6.69286	6.74982
mmu_circRNA_24420	0.0429323	0.348195	1.63286	up	ASCRP4006356	11_112928700_112924004_-4696|18.46|2|2	25714049	chr11	-	113062689	113067386	intronic	uc011ygz.1	2610035D17Rik	4697	7.33781	6.63041	7.69955	7.42063	6.89326	6.53392	6.70212	6.65518
mmu_circRNA_33127	0.0363137	0.335543	1.53375	up	ASCRP4006393	2_23085766_23067913_-17853|16.97|3|6	25714049	chr2	+	23212392	23230246	exonic	NM_027635	4931423N10Rik	534	8.31461	7.69755	8.35845	8.29135	8.29403	7.33945	8.02304	7.73016
mmu_circRNA_38234	0.0134571	0.295658	1.50521	up	ASCRP4006739	5_22890990_22889964_-1026|18.52|2|2	25714049	chr5	-	23384145	23385172	exonic	uc008wpw.1	AK017143	622	10.8365	10.2465	11.0914	10.7965	10.6216	10.1984	10.2919	10.2493
mmu_circRNA_34272	0.0181155	0.300291	2.48604	up	ASCRP4006956	2_118248234_118242963_-5271|17.97|2|2	25714049	chr2	+	118417226	118422498	exonic	NM_013719	Eif2ak4	807	7.95267	6.63882	8.45788	8.02258	7.37754	6.37715	6.78949	6.74982
mmu_circRNA_25666	0.0111303	0.290037	1.51104	up	ASCRP4007144	12_101116612_101092820_-23792|19.20|2|4	25714049	chr12	-	99854609	99878402	exonic	NM_030172	Efcab11	239	6.6983	6.10276	6.8973	6.69981	6.49779	5.96858	6.16902	6.17069
mmu_circRNA_24567	0.0265245	0.31482	1.54285	up	ASCRP4007252	12_3900361_3899193_-1168|18.78|7|10	25714049	chr12	+	3899192	3900361	exonic	NM_007872	Dnmt3a	462	9.70326	9.07767	9.97566	9.7659	9.36823	9.15481	9.05007	9.02813
mmu_circRNA_38940	0.0139788	0.295658	1.54325	up	ASCRP4007357	5_90137792_90129432_-8360|17.92|1|2	25714049	chr5	-	89700406	89708767	exonic	NM_177872	Adamts3	1110	7.69064	7.06467	7.92627	7.72676	7.41888	7.01351	7.10238	7.07811
mmu_circRNA_43472	0.0483349	0.3607	1.74378	up	ASCRP4007466	8_113546354_113544529_-1825|12.98|2|2	25714049	chr8	-	111020628	111022454	exonic	NM_172284	Ddx19b	283	7.85621	7.05399	8.40033	7.72676	7.44153	7.00137	7.07008	7.09052
mmu_circRNA_29102	0.0207664	0.306062	1.56533	up	ASCRP4007672	15_101035008_101024363_-10645|18.00|3|3	25714049	chr15	+	101193931	101204577	exonic	NM_007395	Acvr1b	1170	8.22695	7.58049	8.51256	8.24077	7.92751	7.65997	7.57141	7.51008
mmu_circRNA_27670	0.0311792	0.324607	1.66763	up	ASCRP4007796	14_62254428_62251274_-3154|20.06|1|2	25714049	chr14	-	61632436	61635591	exonic	NR_028264	Dleu2	114	7.23912	6.50132	7.59896	7.14164	6.97676	6.24707	6.66824	6.58866
mmu_circRNA_22787	0.00692599	0.267057	1.50205	up	ASCRP4007868	10_127559036_127558647_-389|14.86|3|3	25714049	chr10	+	128121590	128121980	exonic	NM_054078	Baz2a	256	6.07419	5.48726	6.29226	6.00461	5.92572	5.44155	5.53779	5.48243
mmu_circRNA_21857	0.0372616	0.336962	1.84152	up	ASCRP4007909	10_40098023_40093669_-4354|16.92|2|2	25714049	chr10	+	40373862	40378217	intronic	NM_001291816	Cdk19	4355	9.7073	8.82641	10.1918	9.59517	9.33492	8.55889	8.97357	8.94677
mmu_circRNA_28575	0.00242456	0.256318	1.51067	up	ASCRP4008194	15_47217966_47215238_-2728|17.18|1|2	25714049	chr15	+	47383691	47386420	intergenic			2729	9.06788	8.47269	9.19485	9.07669	8.93208	8.54205	8.39373	8.48229
mmu_circRNA_001219	0.0180445	0.300071	1.54166	up	ASCRP4008383	mm9_circ_001219	circBase	chr3	+	28532887	28542098	exonic	NM_026910	Tnik	333	7.55044	6.92595	7.55712	7.51271	7.58149	7.20982	6.91285	6.65518
mmu_circRNA_013857	0.0136199	0.295658	1.78722	up	ASCRP4008476	mm9_circ_013857	circBase	chr11	-	97165047	97165405	sense overlapping	NM_008379	Kpnb1	358	8.43914	7.60143	8.79751	8.40424	8.11568	7.59087	7.56507	7.64833
mmu_circRNA_43178	0.0195532	0.303709	1.98594	up	ASCRP4008784	8_85855157_85843313_-11844|18.59|4|4	25714049	chr8	-	83319413	83331258	exonic	NM_178736	Elmod2	539	9.74786	8.75804	10.0179	9.74279	9.48288	8.33519	8.99752	8.9414
mmu_circRNA_39331	0.0242368	0.313726	1.89667	up	ASCRP4008915	5_123169235_123164408_-4827|20.34|2|2	25714049	chr5	+	122714398	122719226	exonic	NM_011026	P2rx4	390	8.96671	8.04325	9.31297	8.98263	8.60454	7.73356	8.28616	8.11003
mmu_circRNA_43828	0.03416	0.332675	2.3004	up	ASCRP4008985	9_21384930_21373899_-11031|21.22|2|2	25714049	chr9	+	21569454	21580486	exonic	NM_021531	Carm1	627	9.25494	8.05305	9.8645	9.31552	8.58479	7.88897	8.17283	8.09735
mmu_circRNA_44190	0.0145755	0.295658	1.61031	up	ASCRP4009001	9_53463476_53452592_-10884|17.29|3|3	25714049	chr9	-	53644486	53655371	exonic	NM_027807	Cul5	419	10.9428	10.2555	11.2523	10.8811	10.695	10.2478	10.206	10.3126
mmu_circRNA_009095	0.0144257	0.295658	1.56006	up	ASCRP4009043	mm9_circ_009095	circBase	chr3	+	69730404	69731655	exonic	NM_133787	Nmd3	220	6.79783	6.15623	6.97581	6.85742	6.56028	5.99333	6.15727	6.3181
mmu_circRNA_19729	0.0141734	0.295658	1.74651	up	ASCRP4009058	1_21459645_21414130_-45515|12.68|7|9	25714049	chr1	-	21424048	21469564	exonic	NM_023872	Kcnq5	452	7.32088	6.51641	7.58525	7.4083	6.96911	6.43248	6.47837	6.63838
mmu_circRNA_45718	0.0137171	0.295658	1.9701	up	ASCRP4009276	X_110193824_110178456_-15368|18.36|4|4	25714049	chrX	-	113064846	113080215	exonic	NM_018818	Chm	344	8.77099	7.79272	9.16939	8.72066	8.42293	7.62294	7.88669	7.86854
mmu_circRNA_30797	0.0294636	0.321115	1.8392	up	ASCRP4009460	17_66720785_66717570_-3215|15.10|1|2	25714049	chr17	-	66368229	66371445	exonic	ENSMUST00000129841	Soga2	354	9.38089	8.50181	9.70872	9.41565	9.01831	8.15459	8.69042	8.66043
mmu_circRNA_007869	0.00207207	0.256318	1.50652	up	ASCRP4009569	mm9_circ_007869	circBase	chr11	-	86797622	86801088	exonic	NM_026191	Dhx40	547	6.37344	5.78222	6.27062	6.50178	6.34793	5.78672	5.86306	5.69687
mmu_circRNA_41031	0.0302787	0.321553	2.01976	up	ASCRP4009779	6_142719137_142712807_-6330|16.58|1|2	25714049	chr6	+	142764286	142770617	exonic	NM_009908	Cmas	528	8.39939	7.3852	8.92962	8.38567	7.88288	7.30375	7.50611	7.34574
mmu_circRNA_31473	0.0109815	0.290037	1.54751	up	ASCRP4009785	18_26304101_26263955_-40146|21.32|2|2	25714049	chr18	+	26105453	26145600	intergenic			40147	10.3117	9.68171	10.541	10.3366	10.0574	9.66214	9.68335	9.69964
mmu_circRNA_29622	0.0322481	0.32732	1.50497	up	ASCRP4010018	16_35349080_35308150_-40930|11.24|4|4	25714049	chr16	-	35308063	35348994	sense overlapping	NM_133704	Sec22a	40931	6.47205	5.88231	6.36407	6.46278	6.58928	5.54296	6.09004	6.01394
mmu_circRNA_26686	0.00565804	0.263448	1.56433	up	ASCRP4010056	13_93082641_93026650_-55991|19.11|1|2	25714049	chr13	-	92256694	92312686	exonic	NM_010829	Msh3	1203	6.2923	5.64675	6.17735	6.35161	6.34793	5.44155	5.78454	5.71415
mmu_circRNA_19882	0.0104652	0.286619	1.66397	up	ASCRP4010658	1_33843377_33826566_-16811|18.57|2|3	25714049	chr1	-	33769720	33786532	exonic	NM_133817	Zfp451	2872	7.11971	6.38507	7.19677	7.21792	6.94443	6.56727	6.46823	6.11973
mmu_circRNA_29744	0.0100413	0.284166	1.54115	up	ASCRP4010946	16_43974279_43973581_-698|17.93|3|4	25714049	chr16	-	43973467	43974166	exonic	NM_001007460	Zdhhc23	699	6.68413	6.06012	6.83232	6.70903	6.51104	5.91778	6.24865	6.01394
mmu_circRNA_41496	0.0486025	0.360755	1.69	up	ASCRP4011119	7_67118536_67068270_-50266|17.55|6|7	25714049	chr7	-	59923383	59973650	sense overlapping	NR_015456	Snhg14	50267	10.0808	9.3238	10.4004	10.2098	9.63223	9.33268	9.07736	9.56136
mmu_circRNA_38210	0.00485058	0.256318	1.57516	up	ASCRP4011191	5_20965111_20944518_-20593|20.41|2|2	25714049	chr5	+	21438699	21459293	exonic	NM_177869	Fam185a	412	8.81533	8.15983	9.00503	8.78857	8.65238	8.26345	8.1359	8.08013
mmu_circRNA_44966	0.0310091	0.323594	2.07684	up	ASCRP4011260	9_101026345_101002901_-23444|24.42|2|2	25714049	chr9	+	101100570	101124015	sense overlapping	NM_001100451	Msl2	23445	8.76917	7.71478	9.28491	8.82786	8.19474	7.71279	7.8326	7.59896
mmu_circRNA_42351	0.0144126	0.295658	1.67591	up	ASCRP4011320	7_135858064_135856178_-1886|16.89|1|2	25714049	chr7	-	128712663	128714550	exonic	NM_145955	Mcmbp	253	10.716	9.97105	11.0206	10.6959	10.4315	10.0286	10.03	9.85447
mmu_circRNA_41878	0.0340391	0.332221	2.14197	up	ASCRP4011328	7_99780172_99732976_-47196|12.69|2|3	25714049	chr7	-	92584465	92631662	exonic	uc009ihx.2	Ankrd42	1486	8.62316	7.52423	9.18228	8.69406	7.99315	7.46179	7.59554	7.51534
mmu_circRNA_26315	0.0382066	0.339515	1.51834	up	ASCRP4011362	13_49883226_49879440_-3786|20.56|3|14	25714049	chr13	+	49784070	49787857	intergenic			3787	8.51838	7.91589	8.53348	8.51042	8.51124	7.52517	8.16384	8.05865
mmu_circRNA_36266	0.0295273	0.321115	1.80494	up	ASCRP4011372	3_144807380_144787175_-20205|12.42|2|2	25714049	chr3	+	145124210	145144416	exonic	NM_025714	Odf2l	1324	8.77194	7.91999	9.22067	8.74846	8.34668	7.84573	8.00888	7.90537
mmu_circRNA_39369	0.0366475	0.335543	1.50886	up	ASCRP4011460	5_124228397_124212522_-15875|18.07|1|2	25714049	chr5	+	123762512	123778388	exonic	NM_001042421	Kntc1	1611	6.2295	5.63604	5.98955	6.47905	6.21991	5.37659	5.78454	5.74698
mmu_circRNA_19106	0.0242299	0.313726	1.92535	up	ASCRP4011464		25070500	chr13	-	107743532	107748365	sense overlapping	NM_145456	Zswim6	4833	9.55383	8.60871	9.9092	9.52991	9.22238	8.24969	8.78408	8.79237
mmu_circRNA_20249	0.042585	0.347411	1.75539	up	ASCRP4011486	1_63212941_63202778_-10163|16.81|2|2	25714049	chr1	-	63156203	63166367	exonic	NM_145518	Ndufs1	1001	9.1697	8.35791	9.7057	8.98191	8.8215	8.30832	8.45822	8.30718
mmu_circRNA_42396	0.00142802	0.256318	1.58302	up	ASCRP4011492	7_139761823_139753467_-8356|15.20|3|5	25714049	chr7	-	132561783	132570140	exonic	NM_016978	Oat	936	12.3166	11.6539	12.4006	12.3489	12.2003	11.5363	11.7283	11.6972
mmu_circRNA_38200	0.0406853	0.344505	1.52415	up	ASCRP4011596	5_20723296_20700218_-23078|18.71|2|2	25714049	chr5	+	21194399	21217478	exonic	NM_175437	Gsap	347	8.646	8.038	8.94104	8.60824	8.38872	8.2286	8.08479	7.80061
mmu_circRNA_19341	0.0261756	0.31482	1.64272	up	ASCRP4011717		25070500	chr4	+	132838410	132838547	antisense	NM_146154	Ppp1r8	137	7.0156	6.29952	7.40617	6.9213	6.71934	6.34866	6.21829	6.3316
mmu_circRNA_36551	0.0215776	0.306663	1.89307	up	ASCRP4011719	4_22354609_22330679_-23930|17.26|2|2	25714049	chr4	+	22403531	22427462	exonic	NM_172988	Fbxl4	599	10.6146	9.69388	11.0449	10.6193	10.1796	9.67558	9.75196	9.65411
mmu_circRNA_38197	0.0423937	0.347328	1.82032	up	ASCRP4011743	5_20525126_20515260_-9866|19.68|2|2	25714049	chr5	-	21009441	21019308	exonic	NM_011203	Ptpn12	410	7.55728	6.69309	7.78052	7.5504	7.34093	6.16902	7.0251	6.88514
mmu_circRNA_001149	0.0470579	0.3583	1.7601	up	ASCRP4011815	mm9_circ_001149	circBase	chr12	+	52937134	52938506	exonic	NM_198111	Akap6	261	8.79114	7.97548	9.2949	8.77436	8.30414	8.02812	7.9708	7.92751
mmu_circRNA_005340	0.0163187	0.298646	1.90038	up	ASCRP4011825	mm9_circ_005340	circBase	chr10	+	90914695	90948672	exonic	NM_001177396	Anks1b	503	11.5946	10.6683	11.9902	11.5987	11.195	10.5994	10.6841	10.7215
mmu_circRNA_42133	0.0325937	0.32732	1.81628	up	ASCRP4011846	7_120495452_120471853_-23599|15.74|3|5	25714049	chr7	-	113328338	113351938	exonic	NM_133700	Btbd10	865	8.02799	7.167	8.04779	8.14315	7.89303	6.65279	7.38403	7.46418
mmu_circRNA_34465	0.0175221	0.299858	1.59405	up	ASCRP4011860	2_126406739_126403596_-3143|12.72|1|2	25714049	chr2	+	126577859	126581003	exonic	NM_011978	Slc27a2	388	9.59104	8.91834	9.80728	9.55354	9.4123	8.66872	9.0922	8.99411
mmu_circRNA_37999	0.0167054	0.299739	1.56664	up	ASCRP4011871	4_154351463_154348739_-2724|12.79|2|3	25714049	chr4	+	154974629	154977354	exonic	NM_172990	Pank4	509	7.1716	6.52393	7.40971	7.21792	6.88718	6.41568	6.61894	6.53716
mmu_circRNA_40498	0.0154037	0.296583	1.66383	up	ASCRP4011954	6_84961477_84840511_-120966|20.14|3|3	25714049	chr6	-	84890516	85011483	exonic	NM_177077	Exoc6b	802	10.413	9.67853	10.7024	10.4211	10.1156	9.76742	9.55442	9.71374
mmu_circRNA_19943	0.0417439	0.345708	1.541	up	ASCRP4011978	1_37733624_37694706_-38918|18.35|4|5	25714049	chr1	-	37637860	37676779	exonic	uc007ary.1	2010300C02Rik	687	9.47927	8.8554	9.88652	9.3591	9.19218	8.82508	8.91101	8.83011
mmu_circRNA_25297	0.00636288	0.267057	1.58309	up	ASCRP4012138	12_72320286_72290394_-29892|21.26|1|2	25714049	chr12	+	71189406	71219299	exonic	NM_001163378	2700049A03Rik	881	5.91377	5.25103	6.03793	5.96088	5.74249	5.07005	5.33559	5.34745
mmu_circRNA_22627	0.0158404	0.298646	1.84538	up	ASCRP4012163	10_110399460_110398668_-792|16.96|1|2	25714049	chr10	-	110961611	110962404	intronic	ENSMUST00000041723	Zdhhc17	793	10.8742	9.99032	11.22	10.868	10.5347	9.80963	10.1354	10.0259
mmu_circRNA_36864	0.0330247	0.32732	1.60879	up	ASCRP4012266	4_59440936_59362698_-78238|15.81|3|4	25714049	chr4	-	59349825	59428064	exonic	NM_001163288	Susd1	1650	7.73393	7.04795	8.12432	7.69055	7.38691	7.02001	7.04572	7.07811
mmu_circRNA_33577	0.0433342	0.34952	1.57601	up	ASCRP4012378	2_54369092_54330059_-39033|17.23|4|5	25714049	chr2	+	54477647	54516681	exonic	NM_173030	Galnt13	311	7.86994	7.21366	7.99315	7.83287	7.78379	6.78622	7.47975	7.37501
mmu_circRNA_017645	0.0201255	0.305531	2.46996	up	ASCRP4012486	mm9_circ_017645	circBase	chr16	+	31796865	31812824	exonic	NM_007862	Dlg1	423	7.64881	6.34433	8.20842	7.60792	7.1301	6.0543	6.58928	6.38939
mmu_circRNA_013120	0.0389188	0.341367	1.94257	up	ASCRP4012606	mm9_circ_013120	circBase	chr5	+	144771359	144771449	intronic	ENSMUST00000038980	Trrap	90	10.6559	9.6979	11.2108	10.6147	10.142	9.57396	9.80728	9.71245
mmu_circRNA_23240	0.0194003	0.303693	1.9826	up	ASCRP4012610	11_41734052_41725814_-8238|18.52|3|4	25714049	chr11	-	41912311	41920550	sense overlapping	NM_008073	Gabrg2	8239	10.1219	9.13453	10.5963	10.0638	9.7057	9.0911	9.20344	9.10906
mmu_circRNA_35352	0.0176366	0.299858	2.10286	up	ASCRP4012616	3_52152169_52148961_-3208|15.74|2|2	25714049	chr3	+	52345038	52348247	sense overlapping	NM_019739	Foxo1	3209	10.3726	9.30028	10.8349	10.3508	9.93221	9.12691	9.41776	9.35617
mmu_circRNA_28839	0.0176759	0.299858	1.61826	up	ASCRP4012690	15_81226604_81218760_-7844|15.47|4|6	25714049	chr15	-	81388329	81396174	sense overlapping	NM_133726	St13	7845	6.84386	6.14941	7.04572	6.93709	6.54877	5.96088	6.26906	6.21829
mmu_circRNA_19084	0.015522	0.29743	1.52966	up	ASCRP4012694		25070500	chr13	+	13725811	13761203	sense overlapping	NM_010748	Lyst	35392	7.40668	6.79346	7.69143	7.345	7.1836	6.83863	6.77748	6.76427
mmu_circRNA_37065	0.0257454	0.314644	1.9977	up	ASCRP4012741	4_86247192_86241267_-5925|17.51|1|2	25714049	chr4	-	86595362	86601288	exonic	NM_173400	Haus6	480	7.96849	6.97015	8.37339	8.10829	7.42379	6.89427	6.93807	7.07811
mmu_circRNA_19038	0.0323823	0.32732	2.47556	up	ASCRP4012758		25070500	chr11	+	95319176	95332371	sense overlapping	ENSMUST00000122837	Gm11520	13195	12.2233	10.9156	12.7681	12.245	11.6569	10.4508	11.3054	10.9905
mmu_circRNA_19034	0.0237657	0.313338	2.00672	up	ASCRP4012799		25070500	chr11	+	87474401	87499663	sense overlapping	NM_031386	Tex14	25262	7.75981	6.75497	8.21369	7.77614	7.2896	6.56727	6.85482	6.84283
mmu_circRNA_38593	0.0406885	0.344505	1.95812	up	ASCRP4012853	5_52572414_52551469_-20945|14.67|2|2	25714049	chr5	-	52160229	52181175	exonic	NM_007839	Dhx15	1279	9.34702	8.37754	9.86102	9.39472	8.7853	8.20842	8.53137	8.39284
mmu_circRNA_27344	0.0362362	0.335543	1.61631	up	ASCRP4012926	14_30209769_30106251_-103518|20.03|3|3	25714049	chr14	-	29293064	29396583	exonic	NM_009785	Cacna2d3	786	10.8741	10.1814	11.27	10.7283	10.624	10.0228	10.3641	10.1574
mmu_circRNA_34757	0.0303644	0.321553	1.62361	up	ASCRP4012996	2_147798750_147787768_-10982|18.15|2|3	25714049	chr2	-	147962031	147973014	exonic	ENSMUST00000129082	9030622O22Rik	477	6.28426	5.58506	6.34645	6.43942	6.06691	5.23421	5.83806	5.6829
mmu_circRNA_45840	0.0361716	0.335543	1.52927	up	ASCRP4013025	X_148680956_148679645_-1311|22.11|6|11	25714049	chrX	+	152245101	152246413	exonic	NM_013668	Kdm5c	341	8.36626	7.75342	8.70057	8.37194	8.02627	7.68706	7.79845	7.77476
mmu_circRNA_34491	0.0281125	0.317712	1.80257	up	ASCRP4013095	2_126752735_126745375_-7360|14.09|2|5	25714049	chr2	-	126919638	126926999	exonic	NM_023220	Sppl2a	758	8.82933	7.97927	9.23131	8.84077	8.4159	7.85977	8.15796	7.92008
mmu_circRNA_28493	0.0332392	0.32896	1.5518	up	ASCRP4013120	15_39269468_39123648_-145820|23.45|3|3	25714049	chr15	+	39292101	39437922	exonic	NM_053271	Rims2	1448	6.20536	5.57142	6.54039	6.21263	5.86306	5.5339	5.64256	5.53779
mmu_circRNA_39287	0.0344786	0.333359	1.53866	up	ASCRP4013160	5_122222797_122199088_-23709|17.81|4|4	25714049	chr5	+	121749078	121772788	exonic	NM_009125	Atxn2	273	7.28065	6.65898	7.49616	7.42449	6.9213	6.53392	6.80462	6.63838
mmu_circRNA_19403	0.00195451	0.256318	1.68601	up	ASCRP4013397		25070500	chr5	+	149195871	149197802	intronic	ENSMUST00000050472	Uspl1	1931	7.76958	7.01597	7.91536	7.81189	7.58149	7.04572	7.05434	6.94784
mmu_circRNA_40795	0.0216481	0.306663	1.6593	up	ASCRP4013465	6_116088268_116083785_-4483|20.03|17|65	25714049	chr6	-	116133766	116138250	exonic	NM_177412	Tmcc1	747	9.88188	9.15131	10.1103	9.8907	9.64468	8.87125	9.37313	9.20955
mmu_circRNA_27199	0.0223798	0.308224	1.7702	up	ASCRP4013481	14_22612896_22602901_-9995|18.65|1|2	25714049	chr14	+	21783678	21793674	sense overlapping	NM_026283	Samd8	9996	10.7785	9.95456	11.1888	10.7382	10.4085	10.007	9.93104	9.92567
mmu_circRNA_31300	0.0134587	0.295658	1.56627	up	ASCRP4013488	18_10802337_10775527_-26810|17.36|2|2	25714049	chr18	+	10775528	10802339	exonic	NM_144860	Mib1	1186	6.57057	5.92324	6.61894	6.67708	6.41568	5.67115	6.1128	5.98576
mmu_circRNA_28600	0.0479945	0.360322	1.61416	up	ASCRP4013663	15_52939126_52914640_-24486|13.87|3|5	25714049	chr15	-	53083084	53107571	exonic	NM_010162	Ext1	760	7.14774	6.45696	7.2025	7.13268	7.10805	5.99333	6.559	6.81854
mmu_circRNA_33764	0.00644703	0.267057	1.86679	up	ASCRP4013931	2_69540906_69538181_-2725|14.80|2|2	25714049	chr2	-	69700123	69702849	exonic	NM_177244	Fastkd1	602	6.77216	5.8716	7.04116	6.79491	6.4804	5.81476	5.98955	5.81048
mmu_circRNA_45378	0.0446633	0.355566	1.74258	up	ASCRP4014093	X_18780739_18735942_-44797|19.84|8|9	25714049	chrX	-	19158815	19203613	sense overlapping	uc009ssq.1	AK170409	44798	9.97647	9.17524	10.4545	9.96884	9.50605	9.08602	9.2261	9.2136
mmu_circRNA_013351	0.0173973	0.299858	1.70586	up	ASCRP4014141	mm9_circ_013351	circBase	chr2	-	144259056	144262024	exonic	NM_024225	Snx5	338	10.6579	9.88737	11.0133	10.6216	10.3388	9.86927	9.85726	9.93559
mmu_circRNA_34515	0.0164731	0.298646	2.06262	up	ASCRP4014147	2_128478981_128462844_-16137|17.08|3|3	25714049	chr2	-	128637107	128653245	exonic	NM_008569	Anapc1	1299	9.56594	8.52146	10.0114	9.57214	9.11428	8.45754	8.60685	8.5
mmu_circRNA_33638	0.0154794	0.29743	1.8869	up	ASCRP4014226	2_59714908_59711273_-3635|22.02|3|3	25714049	chr2	-	59873215	59876851	exonic	NM_028118	Wdsub1	369	8.14062	7.2246	8.51716	8.01167	7.89303	6.99667	7.40688	7.27026
mmu_circRNA_19130	0.0220338	0.307482	1.5421	down	ASCRP4000029		25070500	chr15	+	34099514	34099582	sense overlapping	NM_026002	Mtdh	68	5.74716	6.37205	6.02321	5.64976	5.5685	6.25653	6.28918	6.57043
mmu_circRNA_012164	0.0458474	0.356723	1.549	down	ASCRP4000209	mm9_circ_012164	circBase	chr13	+	23739382	23739448	sense overlapping	NM_015786	Hist1h1c	66	8.21503	8.84637	8.55889	7.80545	8.28075	8.81524	8.8507	8.87318
mmu_circRNA_32787	0.00132592	0.256318	1.58125	down	ASCRP4000454	19_57158093_57135743_-22350|21.87|2|2	25714049	chr19	-	57061252	57083603	exonic	NM_178688	Ablim1	679	9.30985	9.97092	9.42092	9.15449	9.35415	10.0123	9.94891	9.95158
mmu_circRNA_39352	0.0133552	0.295658	1.55393	down	ASCRP4000761	5_124106095_124053608_-52487|21.17|2|2	25714049	chr5	-	123603598	123656086	exonic	NM_019765	Clip1	3561	6.30351	6.93943	6.14373	6.31357	6.45321	7.17987	6.83863	6.79977
mmu_circRNA_20282	0.0323206	0.32732	1.69692	down	ASCRP4001133	1_66577427_66568029_-9398|17.29|13|30	25714049	chr1	+	66521454	66530853	exonic	NM_175510	Unc80	710	7.28228	8.04519	7.70762	6.95561	7.1836	8.17761	8.0609	7.89707
mmu_circRNA_32822	0.0240382	0.313726	1.5292	down	ASCRP4001794	19_58375068_58338402_-36666|20.95|7|8	25714049	chr19	-	58263911	58300578	exonic	NM_010279	Gfra1	764	6.44087	7.05365	6.55773	6.24072	6.52416	7.20576	7.18319	6.77199
mmu_circRNA_43571	0.0372291	0.336962	1.53267	down	ASCRP4002068	8_124330498_124328847_-1651|21.72|5|7	25714049	chr8	-	121804946	121806598	exonic	NM_145605	Klhdc4	253	11.3532	11.9693	11.5112	11.558	10.9905	11.9588	11.8284	12.1206
mmu_circRNA_28162	0.000889182	0.249549	1.75269	down	ASCRP4002273	15_5162130_5158369_-3761|16.42|2|2	25714049	chr15	+	5208368	5212130	exonic	NM_026213	Ttc33	214	6.98358	7.79315	7.1202	6.86672	6.96382	7.82122	7.68968	7.86854
mmu_circRNA_44658	0.0103213	0.285004	1.51611	down	ASCRP4002448	9_77021810_76986157_-35653|15.52|2|2	25714049	chr9	-	77138349	77174003	exonic	ENSMUST00000183955	Mlip	381	8.81976	9.42013	8.83906	8.69406	8.92616	9.63102	9.24505	9.38433
mmu_circRNA_34829	0.0117549	0.291592	1.67408	down	ASCRP4002631	2_155552410_155534668_-17742|19.48|1|2	25714049	chr2	-	155708931	155726674	exonic	NM_145537	Edem2	896	9.72589	10.4693	9.84653	9.40256	9.92857	10.5563	10.4143	10.4372
mmu_circRNA_37916	0.0252153	0.314644	1.55016	down	ASCRP4002817	4_148535803_148527973_-7830|13.81|1|2	25714049	chr4	-	149153863	149161694	exonic	NM_001081274	Pgd	845	6.26266	6.89508	6.27062	5.96858	6.54877	7.03063	6.85482	6.79977
mmu_circRNA_24948	0.00260097	0.256318	1.71084	down	ASCRP4002957	12_38141576_38073846_-67730|17.03|3|6	25714049	chr12	+	37347258	37414989	exonic	NM_178767	Agmo	854	6.39068	7.16539	6.34645	6.27683	6.54877	7.2896	7.00979	7.19677
mmu_circRNA_006032	0.0360456	0.335543	1.77449	down	ASCRP4003275	mm9_circ_006032	circBase	chr17	-	39845455	39845525	intronic	TCONS_00013579	XLOC_010800	70	9.07148	9.89889	8.9781	8.79237	9.44397	10.2493	9.63276	9.81464
mmu_circRNA_19066	0.00018815	0.249549	1.80012	down	ASCRP4003873		25070500	chr12	+	64956847	64968029	sense overlapping	NM_177805	Fam179b	11182	7.92071	8.76881	7.99951	7.82626	7.93637	8.83011	8.78066	8.69565
mmu_circRNA_27011	0.0137117	0.295658	1.50545	down	ASCRP4003929	13_120258968_120255674_-3294|19.44|3|3	25714049	chr13	+	119466866	119470161	exonic	NM_026127	4833420G17Rik	737	6.41666	7.00685	6.33458	6.38148	6.53392	7.22517	6.78513	7.01025
mmu_circRNA_005252	0.0234088	0.311932	1.54611	down	ASCRP4004008	mm9_circ_005252	circBase	chr16	-	57391510	57391581	intronic	ENSMUST00000114371	Cmss1	71	14.9029	15.5315	15.081	14.6648	14.9629	15.6569	15.6569	15.2809
mmu_circRNA_26383	0.0124988	0.292985	1.61402	down	ASCRP4004313	13_55696975_55696066_-909|19.95|2|4	25714049	chr13	+	55594704	55595614	exonic	NM_026211	Tmed9	273	7.13856	7.82922	7.34315	6.89225	7.18029	7.97511	7.8499	7.66264
mmu_circRNA_35542	0.0083919	0.280979	1.60328	down	ASCRP4004349	3_67859320_67845116_-14204|20.18|9|16	25714049	chr3	+	68041193	68055398	exonic	NM_001113419	Gm21949	282	6.29255	6.97358	6.21182	6.21263	6.45321	7.17197	6.77199	6.97676
mmu_circRNA_28863	0.0267566	0.315254	1.53553	down	ASCRP4004535	15_82009977_82005527_-4450|14.85|7|7	25714049	chr15	+	82175096	82179547	exonic	NM_033218	Srebf2	894	9.61754	10.2363	9.76666	9.81791	9.26805	10.2628	10.1499	10.2961
mmu_circRNA_23884	0.0239893	0.313726	2.05852	down	ASCRP4004650	11_83298581_83295436_-3145|19.11|3|3	25714049	chr11	+	83481933	83485079	exonic	NM_027427	Taf15	280	6.84341	7.88502	7.42519	6.53587	6.56917	7.94908	7.80438	7.9016
mmu_circRNA_41515	0.00936576	0.281683	1.98704	down	ASCRP4004762	7_68279477_68200143_-79334|13.82|3|4	25714049	chr7	-	61055256	61134591	sense overlapping	uc009hex.1	DOKist4	79335	9.35121	10.3418	9.21239	9.11958	9.72166	10.5206	10.1839	10.321
mmu_circRNA_41227	0.0050877	0.261593	1.91158	down	ASCRP4004992	7_26426845_26426476_-369|18.42|5|6	25714049	chr7	-	25641456	25641826	exonic	NM_007533	Bckdha	270	8.07348	9.00824	7.96865	7.90787	8.34391	9.17772	8.83893	9.00807
mmu_circRNA_42972	0.0363298	0.335543	1.7694	down	ASCRP4005359	8_68404108_68403229_-879|16.09|1|2	25714049	chr8	+	65879329	65880209	sense overlapping	NM_175188	March1	880	6.95984	7.7831	6.6504	6.90534	7.32377	8.14017	7.63267	7.57646
mmu_circRNA_015214	0.0470702	0.3583	1.63247	down	ASCRP4005839	mm9_circ_015214	circBase	chr17	-	39845455	39845519	intronic	TCONS_00013579	XLOC_010800	64	8.8082	9.51526	8.69565	8.62066	9.1083	9.87721	9.19536	9.47319
mmu_circRNA_018654	0.0155957	0.297717	1.86299	down	ASCRP4005906	mm9_circ_018654	circBase	chr17	-	39847762	39847912	antisense	NR_046233	Rn45s	150	10.53	11.4276	10.1054	10.792	10.6925	11.5438	11.3534	11.3857
mmu_circRNA_018683	0.0237525	0.313338	1.60074	down	ASCRP4005922	mm9_circ_018683	circBase	chr17	+	39844471	39845587	sense overlapping	NR_046233	Rn45s	1116	11.7208	12.3995	11.9551	11.4067	11.8006	12.5892	12.3555	12.2539
mmu_circRNA_35065	0.0221332	0.307482	1.63097	down	ASCRP4006395	2_180426753_180418514_-8239|18.67|4|5	25714049	chr2	-	180683808	180692048	exonic	NM_175551	Dido1	1772	10.8833	11.589	11.0615	10.541	11.0475	11.5069	11.7726	11.4876
mmu_circRNA_39558	0.0347353	0.334118	1.62417	down	ASCRP4006728	5_138594197_138591835_-2362|18.54|2|2	25714049	chr5	-	138150606	138152969	exonic	NM_019747	Zfp113	344	8.87969	9.57939	9.05177	9.12874	8.45856	9.6091	9.44837	9.68072
mmu_circRNA_009788	0.000735598	0.249549	1.54669	down	ASCRP4006731	mm9_circ_009788	circBase	chr2	+	90690066	90696724	exonic	NM_021512	Nup160	420	5.89498	6.52417	5.96666	5.81048	5.90781	6.50112	6.45184	6.61956
mmu_circRNA_005234	0.0467112	0.35812	1.65919	down	ASCRP4006833	mm9_circ_005234	circBase	chr12	+	73181783	73219142	exonic	NM_008612	Mnat1	389	6.50326	7.23374	6.51499	6.34201	6.65279	7.71279	6.95367	7.03476
mmu_circRNA_24544	0.0375508	0.338878	2.02108	down	ASCRP4007331	12_3632964_3591906_-41058|21.77|3|3	25714049	chr12	+	3591905	3632964	exonic	NM_007886	Dtnb	536	10.4467	11.4618	11.0549	9.95933	10.3258	11.4803	11.5876	11.3174
mmu_circRNA_29590	0.0164738	0.298646	1.79796	down	ASCRP4007746	16_33876137_33865534_-10603|17.77|4|5	25714049	chr16	+	33865447	33876051	exonic	NM_010580	Itgb5	455	8.33187	9.17823	8.49134	7.98155	8.52273	9.32745	9.26805	8.9392
mmu_circRNA_20066	0.0497583	0.363702	2.19563	down	ASCRP4007838	1_52579995_52579066_-929|14.33|3|3	25714049	chr1	+	52522221	52523151	sense overlapping	uc029qoi.1	DQ715306	930	11.8532	12.9878	12.6127	11.3624	11.5845	13.0562	13.1792	12.7281
mmu_circRNA_19397	0.00974757	0.283714	1.59413	down	ASCRP4008053		25070500	chr5	-	140899658	140901133	sense overlapping	NM_175362	Card11	1475	5.93772	6.61049	6.19058	5.69687	5.92572	6.64561	6.62687	6.559
mmu_circRNA_35619	0.0412497	0.345633	1.56035	down	ASCRP4008096	3_78887244_78884984_-2260|15.75|2|2	25714049	chr3	-	79081061	79083322	exonic	NM_001099624	Rapgef2	372	6.93306	7.57492	6.63597	6.92922	7.23398	7.8355	7.44015	7.44912
mmu_circRNA_27920	0.00470769	0.256318	1.73711	down	ASCRP4008128	14_87939328_87905566_-33762|18.84|1|2	25714049	chr14	+	87505758	87539521	exonic	NM_172605	Tdrd3	1099	7.22166	8.01835	7.04572	7.19267	7.42658	8.18919	7.93145	7.93441
mmu_circRNA_003160	0.0276555	0.317061	1.74499	down	ASCRP4008140	mm9_circ_003160	circBase	chr17	-	39845455	39845565	intronic	TCONS_00013579	XLOC_010800	110	8.95104	9.75426	8.85304	8.73653	9.26355	10.0919	9.50324	9.66762
mmu_circRNA_003023	0.0468727	0.35812	1.54156	down	ASCRP4008173	mm9_circ_003023	circBase	chr3	-	51308049	51326032	sense overlapping	NM_023502	Elf2	17983	6.12601	6.7504	6.52416	5.83806	6.0158	6.89931	6.63597	6.71591
mmu_circRNA_24517	0.0397461	0.343239	1.59384	down	ASCRP4008542	12_3238112_3237347_-765|14.54|4|5	25714049	chr12	+	3237346	3238112	sense overlapping	NR_015551	Rab10os	766	6.01993	6.69243	6.03793	5.88154	6.14033	7.10543	6.41286	6.559
mmu_circRNA_36689	0.0269954	0.315626	2.31029	down	ASCRP4008775	4_43178850_43100775_-78075|19.10|6|6	25714049	chr4	+	43087902	43165978	exonic	NM_021468	Unc13b	775	9.25655	10.4646	9.89759	8.71208	9.15997	10.3388	10.45	10.6051
mmu_circRNA_005444	0.0328659	0.32732	1.87656	down	ASCRP4008946	mm9_circ_005444	circBase	chr17	-	39845363	39845455	sense overlapping	TCONS_00013579	XLOC_010800	92	8.58295	9.49104	8.52224	8.3206	8.906	9.91057	9.13645	9.42608
mmu_circRNA_015717	0.00947376	0.281691	1.51091	down	ASCRP4009070	mm9_circ_015717	circBase	chr15	+	69013357	69049461	exonic	NM_010158	Khdrbs3	683	7.62889	8.2243	7.66086	7.46179	7.76402	8.40672	8.12432	8.14188
mmu_circRNA_39272	0.0056338	0.263448	1.51265	down	ASCRP4009214	5_121859213_121858206_-1007|18.85|2|2	25714049	chr5	+	121408196	121409204	exonic	NM_172722	Naa25	258	6.31475	6.91183	6.52416	6.15727	6.26281	6.94394	6.89123	6.90032
mmu_circRNA_37344	0.0089033	0.280979	1.67824	down	ASCRP4009302	4_107747068_107585246_-161822|22.19|2|3	25714049	chr4	-	107912640	108074463	sense overlapping	NM_009949	Cpt2	161823	6.09793	6.84488	6.00086	6.01766	6.27528	7.0584	6.61159	6.86466
mmu_circRNA_25489	0.00659006	0.267057	1.50143	down	ASCRP4009544	12_85515373_85512410_-2963|19.58|6|11	25714049	chr12	-	84171459	84174423	exonic	NM_001163501	Elmsan1	1970	6.49758	7.08392	6.37425	6.48979	6.6287	7.23558	6.93807	7.07811
mmu_circRNA_38216	0.00368917	0.256318	1.78683	down	ASCRP4009567	5_21189283_21188974_-309|14.31|7|10	25714049	chr5	-	21683155	21683465	exonic	NM_178728	Napepld	310	9.13058	9.96798	9.29241	9.21198	8.88734	10.0882	9.91045	9.90532
mmu_circRNA_41204	0.0266538	0.314871	1.52009	down	ASCRP4009614	7_17503047_17502946_-101|16.24|3|6	25714049	chr7	-	16917596	16917698	sense overlapping	NM_007590	Calm3	102	7.15407	7.75823	7.44533	6.84283	7.17406	7.78516	7.70301	7.78652
mmu_circRNA_31754	0.0341097	0.332669	1.69266	down	ASCRP4009741	18_54093199_54055185_-38014|15.26|7|10	25714049	chr18	+	53895530	53933545	exonic	NM_152809	Csnk1g3	1335	6.93688	7.69617	6.75205	6.93709	7.1215	8.11914	7.41642	7.55296
mmu_circRNA_27348	0.00691656	0.267057	1.69479	down	ASCRP4009795	14_30860557_30858401_-2156|15.61|8|12	25714049	chr14	-	30045214	30047371	exonic	NM_028981	Cacna1d	286	7.87122	8.63233	7.86287	7.75764	7.99315	8.88734	8.5662	8.44345
mmu_circRNA_28905	0.016089	0.298646	1.58428	down	ASCRP4010219	15_85987081_85981965_-5116|17.11|2|2	25714049	chr15	-	86151534	86156651	exonic	NM_145475	Cerk	285	5.98803	6.65185	6.19058	5.68524	6.08827	6.72276	6.70212	6.53068
mmu_circRNA_19003	0.04714	0.358326	1.77676	down	ASCRP4010223		25070500	chr11	-	20077184	20091370	sense overlapping	NM_146243	Actr2	14186	7.5731	8.40235	8.14782	7.29344	7.27803	8.48498	8.42345	8.29862
mmu_circRNA_23276	0.00731338	0.272299	1.51666	down	ASCRP4010389	11_49502853_49488632_-14221|22.86|2|2	25714049	chr11	-	49675129	49689351	sense overlapping	NM_212484	Cnot6	14222	7.22051	7.82141	7.28729	7.02001	7.35422	7.82811	7.71107	7.92504
mmu_circRNA_43608	0.017809	0.299858	1.52425	down	ASCRP4010579	8_127238183_127218730_-19453|10.56|6|6	25714049	chr8	-	124694829	124714283	exonic	uc009nxi.1	Ttc13	470	7.46067	8.06876	7.56507	7.57141	7.24552	8.21895	7.84547	8.14188
mmu_circRNA_27657	0.00373757	0.256318	1.52728	down	ASCRP4010867	14_61370704_61368800_-1904|22.91|2|2	25714049	chr14	+	60749962	60751867	exonic	NM_001033272	Spata13	413	6.40376	7.01472	6.48778	6.29379	6.42969	7.17987	6.92229	6.94198
mmu_circRNA_19281	0.00867884	0.280979	1.72124	down	ASCRP4010982		25070500	chr3	-	55853769	55891679	sense overlapping	NM_030595	Nbea	37910	5.91279	6.69623	5.713	5.91778	6.10758	6.92922	6.559	6.60048
mmu_circRNA_37191	0.0498549	0.363813	1.75845	down	ASCRP4011050	4_97357427_97354423_-3004|18.05|1|2	25714049	chr4	-	97687731	97690736	sense overlapping	uc008ttp.1	E130114P18Rik	3005	7.42967	8.24398	7.97104	7.00324	7.31474	8.14782	8.21126	8.37285
mmu_circRNA_25475	0.00632364	0.267057	2.00309	down	ASCRP4011069	12_85055855_85053254_-2601|17.08|4|4	25714049	chr12	+	83712303	83714905	exonic	NM_008943	Psen1	393	6.58092	7.58315	6.40153	6.41004	6.93119	7.55935	7.46418	7.72591
mmu_circRNA_25645	0.0114764	0.291253	1.50134	down	ASCRP4011179	12_100125351_100079761_-45590|17.08|3|3	25714049	chr12	-	98841550	98887141	exonic	NM_001081191	Eml5	2785	10.4914	11.0777	10.3189	10.4812	10.6742	11.1844	10.9125	11.136
mmu_circRNA_013885	0.0193244	0.303693	1.66123	down	ASCRP4011302	mm9_circ_013885	circBase	chr17	+	39845288	39845357	intronic	ENSMUST00000182520	Gm26917	69	11.0036	11.7358	11.1731	10.7003	11.1374	11.9551	11.7086	11.5438
mmu_circRNA_33433	0.015705	0.298168	1.52731	down	ASCRP4011802	2_40038064_40023554_-14510|13.09|2|2	25714049	chr2	+	40168033	40182544	sense overlapping	ENSMUST00000117885	Gm13457	14511	8.4387	9.04969	8.30889	8.27125	8.73597	9.09956	9.00503	9.0445
mmu_circRNA_26965	0.0166186	0.299739	1.55283	down	ASCRP4011840	13_112498573_112481444_-17129|18.34|1|2	25714049	chr13	+	111691235	111708365	exonic	NM_172593	Mier3	716	7.70525	8.34016	7.48076	7.63478	8.00021	8.42782	8.29403	8.29862
mmu_circRNA_38786	0.00504773	0.261593	1.50403	down	ASCRP4012021	5_73946702_73911355_-35347|14.57|2|3	25714049	chr5	+	73520115	73555463	exonic	NM_178896	Dcun1d4	584	10.3747	10.9635	10.3272	10.5129	10.2839	10.9588	10.8296	11.1021
mmu_circRNA_40286	0.0118672	0.291941	1.53064	down	ASCRP4012412	6_52844065_52762097_-81968|17.35|3|4	25714049	chr6	-	52812102	52894071	exonic	NM_173406	Jazf1	270	8.13032	8.74446	8.32191	7.97654	8.09252	8.91935	8.58542	8.72862
mmu_circRNA_34428	0.0279126	0.317712	1.59865	down	ASCRP4012494	2_121262150_121248185_-13965|19.10|4|5	25714049	chr2	+	121422448	121436414	exonic	NM_007952	Pdia3	1237	7.69326	8.37012	8.08324	7.43147	7.56507	8.36394	8.41907	8.32735
mmu_circRNA_012412	0.0389477	0.341367	1.62867	down	ASCRP4012657	mm9_circ_012412	circBase	chr17	+	39845057	39845140	sense overlapping	NR_046233	Rn45s	83	10.9404	11.6441	10.979	10.7661	11.0762	11.6632	12.0046	11.2647
mmu_circRNA_016863	0.0117076	0.291496	2.15469	down	ASCRP4013313	mm9_circ_016863	circBase	chr17	+	39845132	39845215	sense overlapping	NR_046233	Rn45s	83	10.9631	12.0706	11.3505	10.5994	10.9394	12.1113	12.2681	11.8322
mmu_circRNA_27770	0.00362357	0.256318	1.50034	down	ASCRP4013368	14_71368223_71366014_-2209|16.78|10|22	25714049	chr14	+	70966206	70968416	exonic	NM_008115	Gfra2	424	9.70283	10.2881	9.69631	9.84653	9.56565	10.2076	10.382	10.2748
mmu_circRNA_015001	0.0215576	0.306663	1.69312	down	ASCRP4013375	mm9_circ_015001	circBase	chr1	-	161035847	161035909	antisense	NR_002840	Gas5	62	9.56887	10.3285	9.52739	9.33268	9.84653	10.5908	10.2989	10.096
mmu_circRNA_19057	0.0109921	0.290037	1.71045	down	ASCRP4013599		25070500	chr12	+	8698087	8713939	sense overlapping	NM_030723	Pum2	15852	6.60241	7.37678	6.54039	6.54748	6.71934	7.70186	7.22517	7.20331
mmu_circRNA_19248	0.00399134	0.256318	1.51223	down	ASCRP4013881		25070500	chr2	+	71420171	71421740	intronic	NR_039557	Mir5098	1569	6.78503	7.3817	6.86672	6.71362	6.77474	7.55935	7.27026	7.31549
mmu_circRNA_41157	0.00828211	0.280979	1.5126	down	ASCRP4014085	7_3320019_3310820_-9199|19.40|1|2	25714049	chr7	+	3310563	3319719	exonic	NM_011102	Prkcg	996	10.5319	11.129	10.6193	10.6823	10.2943	11.1347	11.0825	11.1698
mmu_circRNA_43563	0.00719665	0.270597	1.75731	down	ASCRP4014220	8_123135237_123132552_-2685|19.05|9|12	25714049	chr8	-	120608651	120611337	sense overlapping	NM_197988	1190005I06Rik	2686	6.41226	7.22563	6.34645	6.23754	6.65279	7.38906	7.03796	7.24987
FC: fold change

## Sheet: circRNA expression profiling
Table S1. circRNA expression profiling in cortical microglia isolated from 6-month-old male WT and APP/PS1 mice by MACS.
circRNA	probeID	alias	source	chrom	strand	txStart	txEnd	circRNA type	best transcript	gene	circRNA length	[WT1] (raw)	[WT2] (raw)	[WT3] (raw)	[APP1] (raw)	[APP2] (raw)	[APP3] (raw)	[WT1] (normalized)	[WT2] (normalized)	[WT3] (normalized)	[APP1] (normalized)	[APP2] (normalized)	[APP3] (normalized)
mmu_circRNA_42471	ASCRP4000001	7_149043647_149038128_-5519|19.24|1|2	25714049	chr7	-	141852222	141857742	antisense	NM_028801	Muc5b	5520	60	53	50.5	74.5	64	57	5.56597	5.78454	5.82115	6.09004	5.76256	5.68757
mmu_circRNA_38777	ASCRP4000002	5_73701665_73691903_-9762|16.93|2|2	25714049	chr5	+	73300663	73310426	exonic	NM_023429	Ociad1	567	66.5	67	65.5	101	78.5	85	5.91778	6.09004	6.25653	6.58679	6.06691	6.29379
mmu_circRNA_000469	ASCRP4000003	mm9_circ_000469	circBase	chr15	-	58968838	58972560	exonic	NM_144800	Mtss1	252	57	39.5	39	59.5	44	38	5.5339	5.27497	5.44983	5.67115	5.28418	5.1726
mmu_circRNA_41150	ASCRP4000004	6_149469068_149432506_-36562|17.67|2|2	25714049	chr6	+	149483983	149520546	exonic	ENSMUST00000003544	Bicd1	2551	740	490.5	483	435	757.5	712	9.56993	9.12206	9.22238	8.84404	9.17502	9.29767
mmu_circRNA_32924	ASCRP4000005	2_6330055_6312101_-17954|19.37|5|6	25714049	chr2	+	6391054	6409009	exonic	NM_181399	Usp6nl	272	48	36	40	47	39	39.5	5.28418	5.21826	5.46621	5.42766	5.11861	5.21179
mmu_circRNA_32304	ASCRP4000006	19_21503140_21489304_-13836|20.78|2|3	25714049	chr19	-	21414813	21428650	exonic	NM_010266	Gda	610	90	75	64	77	100	83	6.28456	6.29685	6.17069	6.16902	6.39583	6.25653
mmu_circRNA_21485	ASCRP4000008	1_184209849_184209107_-742|21.75|2|2	25714049	chr1	-	182278975	182279718	exonic	NM_007853	Degs1	743	88	73	62	78.5	102	90	6.23834	6.21829	6.06511	6.26046	6.45732	6.32861
mmu_circRNA_39899	ASCRP4000009	6_22995751_22957274_-38477|14.41|2|2	25714049	chr6	+	23007273	23045751	exonic	NM_001081306	Ptprz1	1685	47	31	30	37	34	38	5.11535	4.95651	4.97191	4.72867	4.97191	5.11535
mmu_circRNA_29986	ASCRP4000010	16_87421227_87420418_-809|21.21|4|7	25714049	chr16	-	87420172	87420982	exonic	NM_001081068	Ltn1	365	828	751.5	792	778	1197.5	933	9.72586	9.7311	9.95	9.70267	9.79948	9.7265
mmu_circRNA_44901	ASCRP4000011	9_98899435_98891334_-8101|15.19|6|12	25714049	chr9	+	98990914	98999016	exonic	NM_001122851	Faim	469	43	29.5	26	44	34	31	4.8786	4.77579	4.75016	5.07362	4.9257	4.93309
mmu_circRNA_004212	ASCRP4000012	mm9_circ_004212	circBase	chr7	+	132948043	132950435	sense overlapping	NM_207302	Zranb1	2392	113	92	80	170.5	184	134	6.67414	6.58928	6.52416	7.43703	7.23398	6.93119
mmu_circRNA_017320	ASCRP4000013	mm9_circ_017320	circBase	chr13	+	42055399	42123213	exonic	NM_007772	Hivep1	197	49	32	31	36	42	38	5.23421	4.95651	5.00515	5.02708	5.2563	5.13238
mmu_circRNA_23286	ASCRP4000014	11_49982304_49974957_-7347|17.93|3|3	25714049	chr11	+	50161454	50168802	exonic	NM_029745	Tbc1d9b	543	119	102	99	106	98.5	104	6.80139	6.78513	6.86466	6.66351	6.38148	6.56917
mmu_circRNA_19368	ASCRP4000015		25070500	chr5	-	86836456	86836607	antisense	NM_177680	Ythdc1	151	236	177	163	232	314.5	296	7.8788	7.61346	7.59025	7.91112	7.94762	8.05481
mmu_circRNA_23144	ASCRP4000016	11_30346380_30326017_-20363|15.22|2|2	25714049	chr11	-	30426016	30446380	sense overlapping	NM_001100394	4930505A04Rik	20364	923	1268	1115	1140	2394.5	1924	9.87594	10.5219	10.4649	10.2527	10.8003	10.7198
mmu_circRNA_19667	ASCRP4000017	1_12934193_12929070_-5123|20.71|1|2	25714049	chr1	-	12938988	12944112	exonic	NM_172841	Slco5a1	345	62	38	38.5	43	49	48	5.64256	5.2563	5.41085	5.27497	5.45804	5.45258
mmu_circRNA_19407	ASCRP4000018		25070500	chr6	+	29878526	29883731	intronic	AK140774		5205	68	56	57	75	59.5	58	5.76256	5.86306	5.96858	6.01394	5.69687	5.71758
mmu_circRNA_21641	ASCRP4000019	10_9860426_9783206_-77220|22.01|1|3	25714049	chr10	+	10063407	10140628	sense overlapping	ENSMUST00000083942	Gm25682	77221	1011	942	804.5	851	1306	1254	10.0099	10.0783	9.97327	9.84653	9.94416	10.1124
mmu_circRNA_24294	ASCRP4000020	11_106429941_106390576_-39365|20.75|7|8	25714049	chr11	-	106529261	106568627	exonic	NM_198292	Tex2	2699	243	174	163	166	197.5	220	7.94029	7.58838	7.58337	7.37066	7.32002	7.64773
mmu_circRNA_20560	ASCRP4000022	1_98849738_98818495_-31243|18.84|2|2	25714049	chr1	-	96921917	96953161	exonic	NR_120500	Slco6b1	886	55	43	43	49	53	56	5.59361	5.36788	5.53779	5.38809	5.5685	5.76478
mmu_circRNA_32022	ASCRP4000023	18_79283919_79264746_-19173|22.02|3|4	25714049	chr18	-	79068006	79087180	sense overlapping	NM_053099	Setbp1	19174	71.5	53.5	53	57	68.5	63	5.93361	5.74249	5.89574	5.713	5.92572	5.88866
mmu_circRNA_22404	ASCRP4000024	10_89539887_89510859_-29028|17.08|3|3	25714049	chr10	+	90048113	90077142	intronic	ENSMUST00000182907	Anks1b	29029	223	231	193	185	220	205	7.78869	7.99974	7.85251	7.53298	7.4474	7.53103
mmu_circRNA_45113	ASCRP4000025	9_109905852_109905663_-189|12.93|1|2	25714049	chr9	+	110003158	110003348	intronic	ENSMUST00000035055	Map4	190	644.5	575	532	907	950	745.5	9.39651	9.3613	9.37204	9.93951	9.48741	9.37784
mmu_circRNA_30516	ASCRP4000026	17_45594268_45589627_-4641|17.23|3|4	25714049	chr17	-	45452677	45457319	exonic	NM_027649	Spats1	346	158	117	114	110	160	130	7.32677	6.97006	7.06381	6.75205	7.01351	6.88718
mmu_circRNA_36251	ASCRP4000028	3_142484668_142474491_-10177|17.36|2|2	25714049	chr3	-	142811526	142821704	exonic	NM_178654	Pkn2	516	84	61.5	59	76	70	69	6.20042	6.02506	6.09004	6.05972	5.96858	5.98955
mmu_circRNA_19130	ASCRP4000029		25070500	chr15	+	34099514	34099582	sense overlapping	NM_026002	Mtdh	68	88	74	84.5	70.5	55.5	51	6.25653	6.28918	6.57043	6.02321	5.64976	5.5685
mmu_circRNA_35276	ASCRP4000030	3_37005186_36963103_-42083|17.38|2|4	25714049	chr3	+	37064180	37106264	exonic	NM_009350	Adad1	1628	43	32	30	36	31.5	29	5.01634	4.95651	5.03043	4.92965	4.86695	4.69305
mmu_circRNA_23364	ASCRP4000031	11_54231352_54203969_-27383|18.70|1|3	25714049	chr11	+	54390466	54417850	exonic	NM_029105	Meikin	912	407	331	342	393.5	532	438	8.69376	8.55121	8.72692	8.68634	8.64939	8.62919
mmu_circRNA_25921	ASCRP4000032	12_118139520_118062790_-76730|23.85|2|2	25714049	chr12	+	116824316	116901047	exonic	NM_011215	Ptprn2	1407	40	33	31	39	36.5	37.5	4.9257	5.00515	5.00515	5.02708	5.02708	5.13238
mmu_circRNA_28157	ASCRP4000033	15_4078923_4041168_-37755|20.99|2|2	25714049	chr15	+	4091167	4128923	exonic	NM_024188	Oxct1	606	47.5	35	29	35	34	35	5.04142	5.1726	4.97191	4.83434	5.00889	5.07692
mmu_circRNA_41925	ASCRP4000034	7_104662179_104644167_-18012|17.33|2|3	25714049	chr7	+	97495656	97513669	exonic	NM_027256	Ints4	1043	148.5	1093.5	823	789	897.5	372.5	7.17197	10.3111	9.99853	9.71846	9.39472	8.38657
mmu_circRNA_29981	ASCRP4000035	16_85120942_85120775_-167|15.91|3|3	25714049	chr16	-	85120529	85120697	exonic	NM_007471	App	168	181.5	135	115	183	140	133.5	7.49816	7.1902	7.07811	7.48815	6.82915	6.90735
mmu_circRNA_34880	ASCRP4000036	2_157884563_157873655_-10908|14.55|2|2	25714049	chr2	+	158047918	158058827	exonic	NM_027434	Rprd1b	413	66.5	60	58	83	50	47	5.75145	6.00461	5.99521	6.26046	5.39379	5.42488
mmu_circRNA_012725	ASCRP4000038	mm9_circ_012725	circBase	chr7	-	84343741	84354567	exonic	NM_007488	Arnt2	476	63	58	52.5	66	71	64	5.86513	5.88967	5.85685	5.9118	5.9512	5.87745
mmu_circRNA_24830	ASCRP4000039	12_29613833_29544117_-69716|11.94|3|4	25714049	chr12	+	28859251	28928968	sense overlapping	NM_201357	Tssc1	69717	162	148	116	134	194.5	188	7.35422	7.31549	7.10369	7.0343	7.28729	7.40724
mmu_circRNA_28257	ASCRP4000040	15_12196523_12181108_-15415|16.54|1|2	25714049	chr15	+	12251352	12266768	exonic	NM_172958	Mtmr12	961	52	34	35	48	38	39.5	5.32062	5.08403	5.25945	5.1726	5.08048	5.21179
mmu_circRNA_007240	ASCRP4000041	mm9_circ_007240	circBase	chr5	+	32001360	32007317	exonic	NM_144541	Bre	254	463	358	384	409	653	457.5	8.9045	8.66058	8.90111	8.76665	8.94482	8.68415
mmu_circRNA_39116	ASCRP4000042	5_107925072_107919682_-5390|17.20|6|15	25714049	chr5	+	107490662	107496053	sense overlapping	NM_001255991	Btbd8	5391	359	283.5	320	329.5	466	376	8.51683	8.30927	8.62706	8.43548	8.47993	8.40158
mmu_circRNA_31043	ASCRP4000043	17_84203937_84190993_-12944|19.44|1|2	25714049	chr17	+	83791652	83804597	exonic	NM_054082	Mta3	606	147	104	103	104	121	127	7.14079	6.82173	6.93561	6.63597	6.66469	6.85014
mmu_circRNA_22672	ASCRP4000044	10_116539254_115986089_-553165|19.93|2|2	25714049	chr10	-	116549032	117102198	sense overlapping	NM_007636	Cct2	553166	68	45	40	53.5	50	52	5.86513	5.60847	5.38809	5.53779	5.48243	5.5685
mmu_circRNA_016283	ASCRP4000045	mm9_circ_016283	circBase	chr7	-	99482784	99482934	intronic	ENSMUST00000032998	Rps3	150	44	35	36	38	42	42	5.23421	5.21826	5.34745	4.92965	5.2563	5.32062
mmu_circRNA_33887	ASCRP4000046	2_75293068_75292775_-293|15.45|2|2	25714049	chr2	-	75454717	75455011	intergenic			294	88	83	66	98	105	93	6.25653	6.42969	6.22955	6.47094	6.4689	6.42969
mmu_circRNA_40702	ASCRP4000047	6_105790554_105790411_-143|23.42|2|2	25714049	chr6	+	105840416	105840560	exonic	NM_173004	Cntn4	144	44	27	27	36	31	32	4.85869	4.85869	4.80963	4.72867	4.80533	4.87517
mmu_circRNA_19133	ASCRP4000048		25070500	chr15	-	58968836	58972562	sense overlapping	NM_144800	Mtss1	3726	59.5	48	43	48	55	54	5.77359	5.60847	5.53779	5.34745	5.5685	5.63048
mmu_circRNA_21237	ASCRP4000049	1_168338663_168328821_-9842|11.93|2|2	25714049	chr1	-	166398689	166408532	exonic	uc007dko.2	Pogk	1610	482.5	417.5	390	607	807	511	8.96878	8.88848	8.92319	9.32502	9.2492	8.81737
mmu_circRNA_32423	ASCRP4000050	19_30157330_30113554_-43776|11.56|2|2	25714049	chr19	+	30039063	30082840	exonic	NM_144873	Uhrf2	1454	49	38	39	51	44	43	5.11535	5.2563	5.43045	5.42766	5.31465	5.28727
mmu_circRNA_18959	ASCRP4000051		25070500	chr1	-	159340283	159340423	antisense	NM_011931	Rfwd2	140	194	152	153	164	215	191.5	7.59087	7.36556	7.51534	7.38043	7.43147	7.45358
mmu_circRNA_001878	ASCRP4000052	mm9_circ_001878	circBase	chr1	-	159340282	159340422	antisense	NM_011931	Rfwd2	140	198	164	155	191	251	190	7.607	7.50081	7.51534	7.58525	7.6272	7.43147
mmu_circRNA_45453	ASCRP4000053	X_45301537_45283548_-17989|14.90|15|33	25714049	chrX	+	47930370	47948360	exonic	NM_177215	Ocrl	1874	112	93	88	95.5	125.5	116	6.68587	6.58928	6.65518	6.56409	6.69981	6.72787
mmu_circRNA_008322	ASCRP4000054	mm9_circ_008322	circBase	chr19	+	6341902	6343176	exonic	NM_009006	Map4k2	285	244.5	164.5	169	198.5	128	184	7.95223	7.49549	7.64833	7.61989	6.72105	7.37754
mmu_circRNA_44672	ASCRP4000055	9_77347158_77343944_-3214|16.19|3|3	25714049	chr9	-	77496136	77499351	intronic	ENSMUST00000184811	Lrrc1	3215	87	64	66	59	80.5	80	6.38724	6.03975	6.24231	5.713	6.11453	6.20532
mmu_circRNA_41871	ASCRP4000056	7_99364212_99363612_-600|12.25|2|3	25714049	chr7	+	92215101	92215702	intronic	ENSMUST00000074273	Dlg2	601	54	39	37	48	44.5	44	5.30562	5.27497	5.30562	5.47705	5.32663	5.38809
mmu_circRNA_41748	ASCRP4000057	7_86922191_86903296_-18895|18.00|1|2	25714049	chr7	+	79758409	79777305	exonic	NM_001037927	Wdr93	1354	217	197	193	209	266	235	7.75012	7.75347	7.84886	7.74229	7.71107	7.73271
mmu_circRNA_33642	ASCRP4000058	2_59798162_59770162_-28000|17.15|4|4	25714049	chr2	-	59932104	59960105	exonic	NM_001001182	Baz2b	1064	43	29	27.5	31	29	31	4.9257	4.75016	4.94874	4.67434	4.69537	4.92228
mmu_circRNA_39852	ASCRP4000059	6_15720492_15690988_-29504|18.21|2|2	25714049	chr6	+	15740987	15770492	exonic	NM_175088	Mdfic	402	673	543	491	496	733	644	9.4374	9.27408	9.24584	9.05063	9.13131	9.14815
mmu_circRNA_44668	ASCRP4000060	9_77091534_77087199_-4335|18.99|9|10	25714049	chr9	-	77239391	77243727	exonic	uc012gxa.1	Mlip	549	11284	10822	9726	13456	15379	12915	13.4257	13.6903	13.6072	13.7287	13.5604	13.4911
mmu_circRNA_45027	ASCRP4000062	9_105905600_105898252_-7348|17.55|2|2	25714049	chr9	-	105995920	106003269	exonic	NM_026763	Col6a4	1084	53	33	34	44	37.5	39	5.23421	5.1726	5.1726	5.15262	5.10514	5.15262
mmu_circRNA_009418	ASCRP4000063	mm9_circ_009418	circBase	chrX	-	112605951	112606012	antisense	NM_177747	Zfp711	61	51	40	34.5	40.5	40.5	40	5.32062	5.36788	5.19232	4.97529	5.18903	5.18903
mmu_circRNA_017208	ASCRP4000064	mm9_circ_017208	circBase	chr1	+	131054707	131054831	antisense	NM_008551	Mapkapk2	124	80	62	60	67	79.5	80	6.10059	6.00461	6.07763	5.93949	6.0865	6.20532
mmu_circRNA_28193	ASCRP4000065	15_7996489_7969589_-26900|14.73|3|4	25714049	chr15	-	8019588	8046489	exonic	NM_001081402	Wdr70	425	75	62	56.5	64	84	74	6.04158	5.98955	6.02321	5.83806	6.20205	6.06691
mmu_circRNA_24663	ASCRP4000066	12_6102567_6051968_-50599|18.34|3|3	25714049	chr12	+	6045161	6095761	intergenic			50600	114	128	113	177	216	177	6.7341	7.12193	7.04572	7.44119	7.42449	7.32377
mmu_circRNA_20715	ASCRP4000067	1_121662058_121612524_-49534|19.80|3|3	25714049	chr1	-	119715946	119765481	exonic	NM_019933	Ptpn4	657	66	58.5	52	74	81	68	5.713	5.89776	5.85685	6.10059	6.10758	5.96088
mmu_circRNA_19200	ASCRP4000068		25070500	chr17	+	79849503	79849599	antisense	NM_019717	Atl2	96	60.5	53	61	57	61.5	60.5	5.54296	5.74249	6.09004	5.61585	5.75145	5.80404
mmu_circRNA_45300	ASCRP4000069	9_122920755_122902961_-17794|11.64|1|2	25714049	chr9	+	122993842	123011637	exonic	NM_010620	Kif15	1724	48	36	34	36	34	34	5.23421	5.1726	5.25945	4.92965	4.9257	5.11535
mmu_circRNA_45984	ASCRP4000070	Y_279360_253084_-26276|20.13|5|5	25714049	chrY	+	916640	942917	exonic	uc009uzc.1	Kdm5d	3387	178	153	147	179	234	213	7.40936	7.38403	7.44464	7.48815	7.5219	7.60329
mmu_circRNA_32228	ASCRP4000071	19_8898159_8897294_-865|22.68|5|5	25714049	chr19	+	8822803	8823669	exonic	NM_001081196	Hnrnpul2	353	56	43.5	47	67	44.5	47	5.5339	5.52741	5.74698	5.93949	5.34449	5.48243
mmu_circRNA_45151	ASCRP4000072	9_110492940_110476116_-16824|17.94|2|2	25714049	chr9	+	110573611	110590436	exonic	NM_001081340	Setd2	712	62.5	45	44	51	51	47	5.62074	5.50641	5.61339	5.52741	5.48243	5.48243
mmu_circRNA_013668	ASCRP4000074	mm9_circ_013668	circBase	chrX	+	143709647	143716148	exonic	NM_008778	Pak3	293	56	41	38	48	45	38	5.56597	5.3995	5.34745	5.4958	5.29647	5.18903
mmu_circRNA_34867	ASCRP4000075	2_156952580_156946218_-6362|18.67|5|7	25714049	chr2	-	157120481	157126844	exonic	NM_018851	Samhd1	421	50.5	38	37	53	44	41	5.34153	5.33559	5.34745	5.44432	5.31465	5.24367
mmu_circRNA_29536	ASCRP4000076	16_32376110_32352885_-23225|21.36|2|2	25714049	chr16	+	32352798	32376024	exonic	NM_177633	Ubxn7	761	61	51	43	55	66	61	5.65454	5.6829	5.57356	5.67115	5.83806	5.83806
mmu_circRNA_21304	ASCRP4000077	1_177053126_177019550_-33576|18.69|2|3	25714049	chr1	-	175089418	175122995	exonic	NM_011880	Rgs7	460	48	38	43.5	38	42	47.5	5.39379	5.31465	5.59361	4.97529	5.2563	5.46621
mmu_circRNA_25635	ASCRP4000079	12_99907099_99897760_-9339|12.27|9|36	25714049	chr12	+	98659549	98668889	exonic	NM_178914	Spata7	373	44	31.5	28.5	45	37.5	37	5.11535	4.90633	4.92228	5.13238	5.02708	5.13238
mmu_circRNA_21700	ASCRP4000080	10_16641800_16618626_-23174|17.27|2|2	25714049	chr10	-	16898819	16921994	intergenic			23175	56	44	41	50	53	50	5.5339	5.47434	5.50111	5.31465	5.5685	5.53779
mmu_circRNA_29354	ASCRP4000081	16_17026582_17023545_-3037|20.95|8|11	25714049	chr16	+	17023451	17026489	exonic	NM_011949	Mapk1	364	53.5	43	48	55	61	53	5.34153	5.43879	5.6829	5.61585	5.76256	5.64256
mmu_circRNA_41751	ASCRP4000082	7_87421351_87418297_-3054|19.18|2|2	25714049	chr7	+	80273410	80276465	sense overlapping	NM_178070	Vps33b	3055	160.5	864	516.5	793.5	538	332.5	7.28344	9.97423	9.32258	9.74181	8.67256	8.20964
mmu_circRNA_30518	ASCRP4000083	17_45699349_45698951_-398|15.09|2|2	25714049	chr17	+	45562001	45562400	sense overlapping	NM_008690	Nfkbie	399	1188	863	844	1083.5	1463	1088	10.2383	9.97274	10.0314	10.1887	10.1235	9.91531
mmu_circRNA_25847	ASCRP4000084	12_111808978_111782285_-26693|10.30|2|2	25714049	chr12	+	110544074	110570768	exonic	NM_012023	Ppp2r5c	1032	85	74	64	68	77	70	6.33011	6.27761	6.19551	5.93949	6.06152	5.98955
mmu_circRNA_21876	ASCRP4000085	10_41227365_41214325_-13040|11.67|18|48	25714049	chr10	+	41494518	41507559	exonic	NM_028430	Ppil6	689	61	57	59	87	71	57	5.6864	5.88967	6.01394	6.34645	5.9512	5.70841
mmu_circRNA_45777	ASCRP4000086	X_140209677_140178481_-31196|23.48|3|5	25714049	chrX	+	143743937	143775134	exonic	NM_008778	Pak3	641	45	29.5	28	44	33	30	5.11535	4.9257	4.80963	5.07362	5.00889	4.78192
mmu_circRNA_36944	ASCRP4000087	4_73808021_73799471_-8550|19.84|2|2	25714049	chr4	+	74153566	74162117	exonic	NM_172869	Frmd3	386	69	61.5	54	58	73.5	65.5	5.89372	6.00461	5.9512	5.74698	6.03426	5.92572
mmu_circRNA_20401	ASCRP4000088	1_80575283_80569032_-6251|21.98|4|7	25714049	chr1	-	80572456	80578708	exonic	NM_175291	Dock10	550	41	28	33	42	29	29	4.95263	4.80533	5.05233	5.07362	4.67434	4.69305
mmu_circRNA_26979	ASCRP4000089	13_113666749_113663107_-3642|19.47|1|2	25714049	chr13	-	112872898	112876541	exonic	NM_028151	Skiv2l2	326	48.5	35.5	30	34	39	37	5.04142	5.11535	4.92228	4.83434	5.18903	5.15262
mmu_circRNA_22099	ASCRP4000090	10_62106120_62102609_-3511|16.79|3|3	25714049	chr10	-	62639860	62643372	exonic	NM_053183	Ddx50	705	53	41	44	53	45	38	5.39379	5.36788	5.57356	5.45804	5.32663	5.08757
mmu_circRNA_23332	ASCRP4000091	11_52058623_52050339_-8284|18.86|13|30	25714049	chr11	+	52236836	52245121	exonic	NM_011543	Skp1a	456	57	43.5	40.5	57.5	41	44	5.45804	5.43879	5.41085	5.60106	5.15262	5.35035
mmu_circRNA_42316	ASCRP4000092	7_134091175_134074147_-17028|17.58|2|4	25714049	chr7	+	126930632	126947661	sense overlapping	NM_172747	Kctd13	17029	76	62	54	78	78	67.5	6.0158	5.98955	5.83806	6.19058	6.05249	5.93949
mmu_circRNA_36210	ASCRP4000093	3_136584881_136544365_-40516|15.78|3|3	25714049	chr3	+	136881400	136921917	exonic	NM_008913	Ppp3ca	599	164.5	168.5	131	182.5	227	215	7.29803	7.50611	7.27026	7.52223	7.48948	7.59896
mmu_circRNA_41772	ASCRP4000094	7_88451669_88445526_-6143|18.85|17|42	25714049	chr7	+	81300639	81306783	exonic	NM_008803	Pde8a	306	83	64	61	62	65.5	69	6.27528	6.06511	6.11973	5.83806	5.83385	6.02321
mmu_circRNA_45854	ASCRP4000095	X_153802281_153776061_-26220|19.72|2|2	25714049	chrX	-	157338128	157364349	exonic	NM_011077	Phex	639	43	27	27	39	33	29	4.97191	4.80533	4.92228	4.83434	4.84202	4.82589
mmu_circRNA_36323	ASCRP4000096	3_152196409_152162275_-34134|17.28|5|10	25714049	chr3	-	152499310	152533445	exonic	NM_001081277	Ak5	256	39	33	32	35	39.5	33	5.01634	5.00515	5.15262	4.88208	5.13238	4.95651
mmu_circRNA_016771	ASCRP4000097	mm9_circ_016771	circBase	chr2	-	60779730	60792780	exonic	NM_020296	Rbms1	330	70	53	44	59	59	56	5.86513	5.75368	5.57356	5.64976	5.68524	5.68757
mmu_circRNA_40428	ASCRP4000098	6_76931894_76923701_-8193|20.18|5|5	25714049	chr6	-	76973706	76981900	exonic	NM_009819	Ctnna2	451	318.5	245	253	221	462.5	446.5	8.3452	8.09208	8.2654	7.80867	8.4698	8.65879
mmu_circRNA_43584	ASCRP4000100	8_125590997_125590373_-624|20.74|3|5	25714049	chr8	+	123066472	123067097	intronic	ENSMUST00000127664	Gm20388	625	386.5	306	264	268	433	400	8.62965	8.41026	8.335	8.13462	8.38387	8.49334
mmu_circRNA_19997	ASCRP4000101	1_42936771_42936600_-171|20.10|2|2	25714049	chr1	+	42879754	42879926	exonic	NM_023514	Mrps9	94	81	71.5	63	72	94.5	72.5	6.16902	6.20694	6.17069	6.14373	6.34201	6.06062
mmu_circRNA_35973	ASCRP4000102	3_108285396_108283894_-1502|16.70|5|8	25714049	chr3	-	108480975	108482478	exonic	NM_001033304	5330417C22Rik	485	105	85.5	82.5	86	113	93	6.58303	6.46823	6.559	6.40153	6.54748	6.42969
mmu_circRNA_25878	ASCRP4000103	12_112493574_112458022_-35552|17.31|2|2	25714049	chr12	+	111219810	111255363	exonic	NM_011632	Traf3	1085	187	189	185.5	177	240	217	7.54912	7.69375	7.80733	7.46859	7.56444	7.61131
mmu_circRNA_39954	ASCRP4000104	6_29518993_29501852_-17141|19.07|2|2	25714049	chr6	-	29551851	29568993	exonic	NM_177296	Tnpo3	1353	165.5	312	265.5	425	246	154	7.33945	8.42904	8.33742	8.83275	7.60453	7.1215
mmu_circRNA_44784	ASCRP4000105	9_88462438_88447500_-14938|17.74|2|2	25714049	chr9	+	88552661	88567600	sense overlapping	NM_001142943	Zfp949	14939	53.5	45	40	47	53	48	5.37659	5.53779	5.46621	5.23421	5.53779	5.46621
mmu_circRNA_24199	ASCRP4000106	11_102369525_102348814_-20711|16.85|4|5	25714049	chr11	-	102487499	102508211	exonic	NM_001159492	Gpatch8	430	61	56	46.5	70	76	50	5.65454	5.86306	5.73122	5.93949	6.03975	5.50905
mmu_circRNA_19036	ASCRP4000107		25070500	chr11	-	90571720	90594844	sense overlapping	NM_011505	Stxbp4	23124	252	246	222	180.5	227	235	7.99268	8.08479	8.05481	7.50081	7.48948	7.73863
mmu_circRNA_27659	ASCRP4000108	14_61465340_61406132_-59208|18.56|5|5	25714049	chr14	+	60787294	60846503	exonic	NM_027436	Mipep	1659	164	134	124	137	203	181	7.33387	7.16696	7.18277	7.1202	7.35569	7.35054
mmu_circRNA_23141	ASCRP4000109	11_30014920_30009871_-5049|18.84|2|2	25714049	chr11	-	30109870	30114920	exonic	NM_009260	Sptbn1	776	74	55	47	58	51	52	5.9058	5.78454	5.73122	5.55579	5.45804	5.61707
mmu_circRNA_010522	ASCRP4000110	mm9_circ_010522	circBase	chr11	+	53368659	53380672	exonic	NM_033565	Aff4	1039	190.5	170	194	178	250.5	184	7.58243	7.52451	7.85251	7.46859	7.6272	7.3692
mmu_circRNA_19390	ASCRP4000111		25070500	chr5	+	130187399	130198117	sense overlapping	NM_019983	Rabgef1	10718	41	33	30	41	38	36	4.83012	5.00515	4.89021	5.11535	5.15262	5.03777
mmu_circRNA_000767	ASCRP4000112	mm9_circ_000767	circBase	chr2	-	139977606	140057499	exonic	NM_175225	Tasp1	743	90	86	86	108	88.5	86	6.32337	6.46823	6.60048	6.69286	6.23754	6.30903
mmu_circRNA_35813	ASCRP4000113	3_94666452_94657872_-8580|18.69|2|2	25714049	chr3	+	94853949	94862530	exonic	NM_172683	Pogz	569	39	36	31	38.5	39	41.5	5.01634	5.1726	5.11861	4.88208	5.11861	5.34153
mmu_circRNA_34258	ASCRP4000114	2_115874934_115747408_-127526|13.51|13|28	25714049	chr2	-	115921671	116049198	exonic	NM_010825	Meis2	338	83	75.5	50	65	72	65	6.14033	6.28918	5.78017	5.93949	5.96858	5.92572
mmu_circRNA_24519	ASCRP4000115	12_3264749_3252612_-12137|22.39|14|23	25714049	chr12	-	3252611	3264749	exonic	NM_016676	Rab10	392	219.5	199	185	200	224	204	7.77614	7.76954	7.78052	7.65252	7.46588	7.53881
mmu_circRNA_29829	ASCRP4000116	16_55991731_55982288_-9443|18.01|2|2	25714049	chr16	+	55982174	55991618	exonic	NM_173026	Zbtb11	1245	50	28	25	41.5	37	36	5.25945	4.80533	4.75016	4.97529	5.08048	5.03777
mmu_circRNA_36719	ASCRP4000117	4_45460549_45457551_-2998|17.42|2|2	25714049	chr4	-	45444678	45447677	exonic	NM_001033306	Shb	292	12243	9677	9021	10412	15737	12406	13.6072	13.462	13.4805	13.462	13.6072	13.372
mmu_circRNA_36720	ASCRP4000118	4_45502047_45457551_-44496|22.40|2|2	25714049	chr4	-	45444678	45489175	exonic	NM_001033306	Shb	629	12194.5	9291	8409.5	10367	15576.5	13436	13.5998	13.4257	13.4223	13.4571	13.5998	13.5604
mmu_circRNA_37878	ASCRP4000119	4_142760091_142732027_-28064|21.12|2|2	25714049	chr4	-	143142123	143170188	exonic	NM_001081355	Prdm2	391	76	65	61	81	79	74.5	6.0543	6.03975	6.11973	6.21182	6.07585	6.07852
mmu_circRNA_43360	ASCRP4000120	8_98272974_98270873_-2101|13.76|2|2	25714049	chr8	-	95746972	95749074	exonic	NM_153164	Cnot1	552	105	86	85	85	118.5	112.5	6.56727	6.52416	6.61956	6.36407	6.63597	6.68236
mmu_circRNA_43978	ASCRP4000121	9_36658031_36651247_-6784|17.81|4|5	25714049	chr9	+	36843661	36850446	exonic	uc009ouc.1	Fez1	456	37.5	30	29	38	33	29.5	4.62902	5.00515	4.89021	4.97529	4.86695	4.80533
mmu_circRNA_37142	ASCRP4000122	4_90978354_90947905_-30449|15.29|14|85	25714049	chr4	-	91281213	91311663	exonic	ENSMUST00000107116	Elavl2	439	51	42	36.5	58	47	42	5.42766	5.43879	5.32363	5.58112	5.31465	5.27497
mmu_circRNA_45522	ASCRP4000123	X_71282671_71280687_-1984|11.24|12|41	25714049	chrX	-	74035347	74037332	sense overlapping	NM_010788	Mecp2	1985	539	526.5	463	539	1074.5	934	9.13655	9.2255	9.1585	9.15037	9.63805	9.7265
mmu_circRNA_23533	ASCRP4000125	11_65569873_65548694_-21179|18.22|7|7	25714049	chr11	-	65735191	65756371	exonic	NM_009157	Map2k4	278	46	43	39	53	44	53.5	5.35619	5.47434	5.46621	5.52741	5.28418	5.65454
mmu_circRNA_23000	ASCRP4000126	11_23293961_23243320_-50641|19.37|2|2	25714049	chr11	+	23343319	23393961	exonic	NM_001190401	Usp34	3687	72	48	49	52	59.5	58	5.99333	5.64256	5.78017	5.45804	5.67115	5.71758
mmu_circRNA_005382	ASCRP4000127	mm9_circ_005382	circBase	chr1	-	16463034	16509408	exonic	NM_025303	Stau2	358	68	64	63	110.5	81.5	66	5.76256	6.0158	6.14373	6.75205	6.15727	5.96858
mmu_circRNA_19762	ASCRP4000128	1_23898832_23873056_-25776|20.73|3|4	25714049	chr1	-	23866216	23891993	exonic	NM_028534	Smap1	377	187	155	150	155	229	214	7.56698	7.42379	7.48815	7.26948	7.49816	7.59896
mmu_circRNA_36817	ASCRP4000129	4_56786208_56775121_-11087|16.84|1|2	25714049	chr4	-	56762248	56773336	exonic	NM_026079	Ikbkap	983	37	30	25.5	38	33	32.5	4.80533	4.80533	4.71957	4.83434	4.88615	4.92228
mmu_circRNA_24403	ASCRP4000130	11_109396651_109351082_-45569|16.50|2|2	25714049	chr11	+	109489767	109535337	exonic	NM_028710	Arsg	1647	39	37	33	37.5	35	40	4.80533	5.2563	5.25945	4.91433	4.91034	5.18903
mmu_circRNA_22742	ASCRP4000131	10_121292582_121260093_-32489|13.34|7|10	25714049	chr10	-	121823036	121855526	exonic	NM_001081037	Srgap1	1012	384	277	267	310	493	413	8.62005	8.27281	8.35423	8.35845	8.54108	8.54124
mmu_circRNA_37249	ASCRP4000132	4_101039744_101036127_-3617|18.80|2|3	25714049	chr4	+	101363521	101367139	sense overlapping	NR_040640	0610043K17Rik	3618	50	33.5	30	36	33	32	5.13238	5.04142	4.97191	4.72867	4.97191	4.95651
mmu_circRNA_20077	ASCRP4000133	1_53680411_53662642_-17769|17.55|2|4	25714049	chr1	-	53605797	53623567	exonic	NM_001252070	Dnah7a	1245	51	30.5	29.5	50	50	43	5.28418	4.8786	5.00515	5.45804	5.42766	5.35035
mmu_circRNA_42652	ASCRP4000134	8_25779062_25721454_-57608|10.63|2|2	25714049	chr8	-	24610981	24668590	exonic	NM_010084	Adam18	1978	55	44	42.5	54	52	50	5.5339	5.47434	5.57356	5.58112	5.53779	5.53779
mmu_circRNA_45651	ASCRP4000135	X_100810531_100791270_-19261|18.20|5|7	25714049	chrX	-	103595930	103615192	exonic	NR_028380	Ftx	1104	62.5	45	45	64	54	55.5	5.67115	5.47434	5.57356	5.77798	5.58863	5.65454
mmu_circRNA_26786	ASCRP4000136	13_97400786_97384729_-16057|18.56|7|10	25714049	chr13	+	96614773	96630831	exonic	NM_023420	Col4a3bp	558	48.5	39	33.5	59	51.5	48	5.25945	5.33559	5.15262	5.55579	5.52741	5.48243
mmu_circRNA_28168	ASCRP4000137	15_6441539_6433041_-8498|13.93|2|2	25714049	chr15	+	6483040	6491539	exonic	NM_013485	C9	822	337.5	233	200	215.5	313	291	8.42642	8.00888	7.89908	7.78516	7.93244	8.02235
mmu_circRNA_013079	ASCRP4000138	mm9_circ_013079	circBase	chr1	-	80615291	80648332	exonic	NM_175291	Dock10	293	81	61	57.5	67.5	66.5	71	6.15727	5.93949	5.99521	5.9512	5.84853	6.03426
mmu_circRNA_43996	ASCRP4000139	9_37110568_37086552_-24016|19.02|1|2	25714049	chr9	-	37278966	37302983	exonic	NM_001081429	Ccdc15	430	49.5	39	34.5	38.5	46	38	5.37659	5.2563	5.23421	5.11535	5.39379	5.18903
mmu_circRNA_31914	ASCRP4000140	18_68268011_68165339_-102672|20.27|3|3	25714049	chr18	+	68005684	68108357	sense overlapping	NM_172631	Ldlrad4	102673	337	277.5	253.5	313	431	397	8.42782	8.26579	8.26736	8.36503	8.37194	8.47251
mmu_circRNA_24943	ASCRP4000141	12_37274547_37199689_-74858|18.52|1|2	25714049	chr12	+	36473101	36547960	exonic	NM_178629	Ispd	561	44	32	33	37	37	37	4.9257	5.00515	5.1726	4.83434	5.11861	5.15262
mmu_circRNA_39538	ASCRP4000142	5_136868263_136835872_-32391|23.31|1|2	25714049	chr5	-	136360001	136392393	exonic	NM_009986	Cux1	485	64	51	59	59	49	50	5.78672	5.69687	6.09004	5.713	5.42766	5.53779
mmu_circRNA_002690	ASCRP4000143	mm9_circ_002690	circBase	chr2	-	70745933	70750524	exonic	NM_172664	Tlk1	294	2117	1554	1527	1508	2913	2680	11.0435	10.8259	10.9125	10.7156	11.0825	11.2035
mmu_circRNA_30183	ASCRP4000144	17_5291283_5264032_-27251|21.03|7|8	25714049	chr17	+	5264031	5291283	exonic	NM_001085355	Arid1b	598	617	717	564	560	545	619	9.34383	9.66155	9.47927	9.20792	8.68809	9.0911
mmu_circRNA_43791	ASCRP4000145	9_15131191_15121903_-9288|16.18|2|2	25714049	chr9	-	15317458	15326747	exonic	NM_176976	Cep295	1446	200	176	187.5	208	247.5	214	7.64833	7.58838	7.80733	7.75403	7.61131	7.59896
mmu_circRNA_20745	ASCRP4000146	1_123334467_123325528_-8939|15.78|2|2	25714049	chr1	+	121428950	121437890	sense overlapping	NM_029955	Ccdc93	8940	1228.5	1041.5	1028	1198	1759	1498	10.2799	10.2208	10.3319	10.3366	10.374	10.4004
mmu_circRNA_011801	ASCRP4000147	mm9_circ_011801	circBase	chr12	+	111592576	111618383	exonic	NM_021516	Mark3	361	66.5	47	43.5	62	59	55	5.85685	5.57104	5.59361	5.713	5.70956	5.66879
mmu_circRNA_29575	ASCRP4000148	16_33229234_33196160_-33074|17.53|4|4	25714049	chr16	+	33196073	33229148	exonic	NM_176840	Osbpl11	1677	74	60	55	61	61	67	5.91778	5.93949	5.89574	5.88357	5.77798	5.92572
mmu_circRNA_26673	ASCRP4000149	13_91945765_91936765_-9000|11.65|2|2	25714049	chr13	-	91797159	91806160	sense overlapping	NM_145453	Zcchc9	9001	50	42	40.5	47	50.5	44	5.21826	5.3995	5.48243	5.23421	5.41085	5.32062
mmu_circRNA_32614	ASCRP4000150	19_41661206_41656268_-4938|14.95|9|14	25714049	chr19	+	41581777	41586716	sense overlapping	uc008hmd.1	Gm340	4939	63	42.5	42	47	50	54	5.65454	5.45804	5.48243	5.27497	5.48243	5.64256
mmu_circRNA_43589	ASCRP4000151	8_125648376_125648048_-328|19.84|2|2	25714049	chr8	+	123124147	123124476	exonic	NM_170684	Cpne7	150	53	42	37.5	47.5	46	47.5	5.28418	5.43879	5.36497	5.27497	5.34449	5.43045
mmu_circRNA_014024	ASCRP4000152	mm9_circ_014024	circBase	chr9	-	121126449	121145386	exonic	NM_177589	Ulk4	339	208	182	183	213	240	218	7.69665	7.63267	7.76623	7.79141	7.55935	7.61989
mmu_circRNA_009035	ASCRP4000153	mm9_circ_009035	circBase	chr19	-	60543009	60564294	exonic	NM_030197	Cacul1	429	47	39.5	35	45	42	41	5.07005	5.31465	5.21826	5.34745	5.28418	5.27497
mmu_circRNA_002888	ASCRP4000154	mm9_circ_002888	circBase	chr12	-	51759218	51761170	exonic	NM_144788	Hectd1	380	69	52	46.5	53	62	57	5.8254	5.72442	5.6329	5.61585	5.77798	5.68757
mmu_circRNA_28922	ASCRP4000155	15_88927249_88924567_-2682|16.62|10|18	25714049	chr15	+	89094136	89096819	exonic	NM_027905	Selo	599	122	97	93	125.5	146	137	6.88209	6.66824	6.76427	6.93414	6.90534	6.94443
mmu_circRNA_37181	ASCRP4000156	4_95671098_95656329_-14769|11.96|3|3	25714049	chr4	+	95989637	96004407	exonic	NM_030014	Hook1	1093	47	41	38	58	50	43	5.07005	5.36788	5.38809	5.67115	5.49846	5.32062
mmu_circRNA_30649	ASCRP4000157	17_55839404_55809038_-30366|18.42|2|2	25714049	chr17	-	55669739	55700106	exonic	NM_028370	Pot1b	1172	239	170	160	165.5	212	164.5	7.8788	7.55296	7.56031	7.36593	7.40688	7.21954
mmu_circRNA_013270	ASCRP4000158	mm9_circ_013270	circBase	chr8	+	46793492	46807751	exonic	NM_008391	Irf2	417	74	64.5	50	63	63	72	6.04158	6.10059	5.82115	5.77798	5.79541	6.04886
mmu_circRNA_33321	ASCRP4000159	2_34290742_34274628_-16114|18.47|2|2	25714049	chr2	+	34419107	34435222	intronic	ENSMUST00000156967	Mapkap1	16115	64	55.5	49	56.5	60	67	5.74249	5.8754	5.74698	5.63532	5.75145	5.96858
mmu_circRNA_45155	ASCRP4000160	9_110883467_110881974_-1493|17.52|2|3	25714049	chr9	+	110979469	110980963	exonic	NM_028838	Lrrc2	293	55	45	42	51	62	61	5.65454	5.52741	5.55579	5.47705	5.77798	5.81476
mmu_circRNA_42962	ASCRP4000161	8_67098344_67073694_-24650|20.53|2|3	25714049	chr8	-	64594896	64619547	exonic	NM_013494	Cpe	1025	181	133	118	140	203	181	7.47063	7.1778	7.12968	7.10805	7.35054	7.33051
mmu_circRNA_21241	ASCRP4000162	1_169167779_169157863_-9916|20.96|8|14	25714049	chr1	-	167227731	167237648	exonic	NM_030724	Uck2	547	188	150	148	150	250	248	7.54912	7.34241	7.44464	7.21226	7.61315	7.82095
mmu_circRNA_33662	ASCRP4000163	2_61623616_61598693_-24923|13.53|9|15	25714049	chr2	+	61760635	61785559	exonic	NM_021526	Psmd14	723	64.5	61	58	69	79	72	5.69687	5.96858	6.03975	5.88357	6.07585	6.03426
mmu_circRNA_000610	ASCRP4000164	mm9_circ_000610	circBase	chr8	+	79118174	79120540	exonic	NM_178267	Zfp827	298	115	99	71.5	117	74	87.5	6.78622	6.7273	6.34349	6.80085	5.98576	6.30295
mmu_circRNA_26291	ASCRP4000165	13_46812692_46803116_-9576|18.21|3|3	25714049	chr13	-	46707746	46717323	exonic	NM_175749	Nup153	1104	53	36	30	40	35.5	35	5.28418	5.2563	4.97191	5.02708	5.00889	5.03777
mmu_circRNA_35013	ASCRP4000166	2_168030274_168014782_-15492|20.52|2|2	25714049	chr2	-	168189281	168204774	exonic	ENSMUST00000057793	Adnp	288	144	120	110.5	103	132	134	7.0584	7.00979	7.01025	6.67061	6.76427	6.93119
mmu_circRNA_010558	ASCRP4000167	mm9_circ_010558	circBase	chr9	+	49392353	49392429	intronic	ENSMUST00000075764	Drd2	76	67	52	46	56	60	58	5.713	5.74249	5.61339	5.61585	5.70956	5.74249
mmu_circRNA_43776	ASCRP4000168	9_13506799_13501618_-5181|22.16|3|3	25714049	chr9	+	13697173	13702355	exonic	NM_173776	Maml2	316	93	75.5	70	74	90	92.5	6.44219	6.32861	6.27528	6.14373	6.21263	6.43942
mmu_circRNA_40229	ASCRP4000169	6_47508293_47495675_-12618|21.33|3|3	25714049	chr6	-	47545675	47558294	exonic	NM_007971	Ezh2	979	772	585	464	490	719	921	9.65455	9.39651	9.16165	9.01784	9.09374	9.70383
mmu_circRNA_29796	ASCRP4000170	16_50251507_50220558_-30949|14.76|2|2	25714049	chr16	-	50220444	50251394	exonic	NM_027444	Bbx	1528	69	75	60.5	77	86	83	5.85685	6.3181	6.02321	6.16902	6.17569	6.21991
mmu_circRNA_36090	ASCRP4000171	3_122293161_122260821_-32340|20.01|2|3	25714049	chr3	-	122557902	122590243	exonic	NM_153118	Fnbp1l	966	41.5	42	35	49	48	41	5.13238	5.43879	5.19232	5.38809	5.42766	5.2563
mmu_circRNA_28114	ASCRP4000172	14_123914995_123795429_-119566|20.07|2|2	25714049	chr14	-	123396206	123515773	exonic	NM_177393	Nalcn	1040	58	37	33	46.5	45	44	5.42766	5.21826	5.11861	5.21503	5.28418	5.32062
mmu_circRNA_41597	ASCRP4000173	7_71860433_71698533_-161900|18.12|4|8	25714049	chr7	+	64553646	64715547	exonic	NM_007461	Apba2	1291	252	286.5	258	393	611	507	7.99268	8.31947	8.28558	8.69013	8.85304	8.81524
mmu_circRNA_38764	ASCRP4000174	5_73180483_73173242_-7241|20.29|7|14	25714049	chr5	-	72782002	72789244	exonic	NM_013689	Tec	489	52	44	37	49	47	41	5.39379	5.50641	5.30562	5.27497	5.37659	5.28727
mmu_circRNA_34241	ASCRP4000175	2_113284616_113266679_-17937|13.87|5|7	25714049	chr2	+	113426521	113444459	intronic	ENSMUST00000110954	Fmn1	17938	75	58	56	65	63	67.5	6.0158	5.9118	5.98576	5.69687	5.70956	5.93949
mmu_circRNA_23604	ASCRP4000176	11_70272329_70268661_-3668|17.38|1|2	25714049	chr11	-	70455158	70458827	exonic	uc007jux.1	Cxcl16	777	879	709	635.5	674	1117.5	990	9.81664	9.64332	9.64257	9.49293	9.70627	9.81424
mmu_circRNA_40954	ASCRP4000177	6_134470611_134461174_-9437|19.15|1|2	25714049	chr6	-	134511155	134520593	exonic	NM_008514	Lrp6	527	68	55	52	69	61	52	5.76256	5.83806	5.83806	5.96666	5.72896	5.59112
mmu_circRNA_22322	ASCRP4000178	10_83017844_83017713_-131|11.12|1|2	25714049	chr10	+	83554967	83555099	intronic	ENSMUST00000038388	A230046K03Rik	132	77	57	49	68	77	64.5	6.03426	5.9118	5.74698	5.96666	6.03975	5.89776
mmu_circRNA_006013	ASCRP4000179	mm9_circ_006013	circBase	chrX	+	69544408	69545269	exonic	NM_008032	Aff2	861	50	32	35	47	40	34	5.28418	5.04142	5.30562	5.40518	5.18903	4.92228
mmu_circRNA_26634	ASCRP4000180	13_84426403_84411776_-14627|19.70|7|11	25714049	chr13	+	84272170	84286798	exonic	NM_175187	Tmem161b	625	367	334.5	307	365	498	477	8.54575	8.55473	8.56	8.57142	8.55298	8.73681
mmu_circRNA_31322	ASCRP4000181	18_12980801_12978014_-2787|18.70|5|6	25714049	chr18	-	12819504	12822292	intronic	ENSMUST00000121774	Osbpl1a	2788	108	90	87	84.5	120	114.5	6.69981	6.57422	6.67649	6.29226	6.62505	6.71934
mmu_circRNA_39546	ASCRP4000183	5_137806965_137806176_-789|21.34|2|2	25714049	chr5	+	137364947	137365737	exonic	NM_010144	Ephb4	282	58	86.5	71	89	126	111	5.4958	6.50045	6.3316	6.32861	6.70903	6.6414
mmu_circRNA_009900	ASCRP4000184	mm9_circ_009900	circBase	chr15	+	93424013	93465245	exonic	NM_146062	Pphln1	672	57	41	36	56	53	46	5.5339	5.3995	5.25945	5.52741	5.53779	5.42488
mmu_circRNA_31207	ASCRP4000185	18_5761431_5748692_-12739|12.56|3|5	25714049	chr18	+	5748693	5761433	exonic	NM_011546	Zeb1	471	50	39	41.5	53	43	43	5.42766	5.33559	5.55579	5.55579	5.20202	5.35035
mmu_circRNA_35139	ASCRP4000186	3_20008127_19964566_-43561|17.64|12|24	25714049	chr3	+	20064565	20108123	exonic	NM_009210	Hltf	2089	43	46	45	55	60	57	4.85869	5.50641	5.61339	5.52741	5.75145	5.68757
mmu_circRNA_38492	ASCRP4000187	5_36192218_36183930_-8288|17.75|8|24	25714049	chr5	+	35841280	35849569	exonic	NM_177678	Ablim2	277	68	54	57	57	68	64.5	5.9058	5.81048	6.03975	5.58112	5.91778	5.89776
mmu_circRNA_24792	ASCRP4000188	12_21316145_21311164_-4981|17.62|2|3	25714049	chr12	+	21305302	21310284	exonic	NM_018813	Cpsf3	544	50	30	28.5	43.5	32	33	5.1726	5.04142	4.86695	5.1726	4.9257	4.95651
mmu_circRNA_006421	ASCRP4000190	mm9_circ_006421	circBase	chr1	-	156869440	156907778	exonic	NR_027640	Ralgps2	795	125	102	95	122.5	143.5	133	6.92922	6.7341	6.77967	6.89022	6.86156	6.91235
mmu_circRNA_008748	ASCRP4000191	mm9_circ_008748	circBase	chr17	+	65810537	65816050	exonic	NM_146081	Ppp4r1	751	93	95.5	86.5	98	98.5	81	6.37715	6.66113	6.66588	6.50575	6.38148	6.20532
mmu_circRNA_42401	ASCRP4000192	7_139971068_139963261_-7807|20.48|12|50	25714049	chr7	-	132771577	132779385	exonic	NM_175268	Fam53b	302	707	643	609.5	732	919	732	9.49493	9.5202	9.57522	9.61048	9.43193	9.33212
mmu_circRNA_19531	ASCRP4000193		25070500	chr9	-	107812210	107812329	intronic	ENSMUST00000181986	Rbm6	119	114	84	84	82	121	119	6.78622	6.46823	6.57043	6.25181	6.66469	6.76372
mmu_circRNA_010003	ASCRP4000194	mm9_circ_010003	circBase	chr10	+	90914695	90923602	exonic	uc033frx.1	Anks1b	273	300	299	283	714	831	493.5	8.2322	8.37158	8.42817	9.57356	9.30339	8.78203
mmu_circRNA_003429	ASCRP4000195	mm9_circ_003429	circBase	chr15	+	81639740	81641425	exonic	NM_177821	Ep300	578	37	26	29	42.5	35	38	4.8786	4.68372	4.92228	5.08757	4.97191	5.11535
mmu_circRNA_43425	ASCRP4000196	8_109342469_109305594_-36875|18.53|2|3	25714049	chr8	+	106781693	106818569	exonic	NM_173037	Tango6	407	125	86	85	100	129	128	6.88209	6.50045	6.578	6.53262	6.7341	6.87186
mmu_circRNA_33704	ASCRP4000197	2_65555924_65549764_-6160|19.53|2|2	25714049	chr2	+	65711706	65717867	exonic	NM_001099298	Scn2a1	1250	149	138	130	136	202	205	7.14079	7.23956	7.25539	7.10805	7.35054	7.52549
mmu_circRNA_22805	ASCRP4000198	11_3079510_3040140_-39370|19.61|2|2	25714049	chr11	-	3140136	3179507	exonic	NM_030207	Sfi1	1916	124.5	279.5	233.5	213	425.5	415	6.89427	8.26969	8.11914	7.74929	8.35092	8.55346
mmu_circRNA_29549	ASCRP4000200	16_32761903_32759346_-2557|16.15|3|7	25714049	chr16	-	32759259	32761817	antisense	NM_080457	Muc4	2558	45	29	25	31	32	34	4.9257	4.90633	4.68372	4.61927	4.9257	5.03777
mmu_circRNA_30911	ASCRP4000201	17_74992589_74957241_-35348|19.91|2|3	25714049	chr17	+	74557900	74593249	exonic	NM_007566	Birc6	2767	219	173	173.5	163	251.5	200	7.76512	7.57141	7.67181	7.332	7.63085	7.50081
mmu_circRNA_009202	ASCRP4000202	mm9_circ_009202	circBase	chr3	+	36906690	36908249	exonic	NM_172679	4932438A13Rik	210	80	61	57	61.5	85	71	6.17735	5.96858	5.96858	5.76256	6.21263	6.02321
mmu_circRNA_36280	ASCRP4000203	3_146420732_146418596_-2136|19.33|2|3	25714049	chr3	-	146755631	146757768	exonic	NM_011100	Prkacb	191	97	72	75	83.5	82	82	6.40437	6.21829	6.4213	6.24072	6.14033	6.20532
mmu_circRNA_21503	ASCRP4000204	1_188563742_188559995_-3747|19.47|15|35	25714049	chr1	-	186736115	186739863	exonic	NM_026041	Rrp15	557	99	92	95	99	94	94	6.52416	6.61894	6.79977	6.58679	6.32111	6.42481
mmu_circRNA_41058	ASCRP4000205	6_145353145_145345839_-7306|17.05|1|2	25714049	chr6	-	145397318	145404625	exonic	uc009erk.1	Ifltd1	231	187	143	138.5	122	238	219	7.59896	7.27725	7.36228	6.94198	7.5504	7.63085
mmu_circRNA_42287	ASCRP4000206	7_130628945_130628454_-491|16.84|3|3	25714049	chr7	-	123484939	123485431	exonic	NM_001081329	Zkscan2	492	121	93	83	134	148	142.5	6.77419	6.58928	6.578	7.079	6.92922	6.99478
mmu_circRNA_45232	ASCRP4000207	9_117838299_117820998_-17301|16.91|2|2	25714049	chr9	-	117911879	117929181	exonic	uc009rzf.1	Zcwpw2	257	43	32	33	48.5	41.5	36	4.71957	5.04142	5.11861	5.21503	5.26571	5.11535
mmu_circRNA_33347	ASCRP4000208	2_37234524_37232162_-2362|15.58|2|2	25714049	chr2	-	37376641	37379004	exonic	NM_001100591	Rc3h2	920	46	36	31	47	44	42	5.01634	5.29341	5.03043	5.19232	5.31465	5.2563
mmu_circRNA_012164	ASCRP4000209	mm9_circ_012164	circBase	chr13	+	23739382	23739448	sense overlapping	NM_015786	Hist1h1c	66	442	404	378.5	356	286	347.5	8.81524	8.8507	8.87318	8.55889	7.80545	8.28075
mmu_circRNA_29068	ASCRP4000210	15_99576377_99569096_-7281|18.84|15|47	25714049	chr15	-	99738664	99745946	exonic	NM_028015	Cers5	595	49	35	34.5	46	40	39	5.15262	5.21826	5.23421	5.27497	5.22149	5.2563
mmu_circRNA_43038	ASCRP4000211	8_75257387_75254980_-2407|19.64|2|2	25714049	chr8	+	72731080	72733488	exonic	NM_009188	Sin3b	342	305	247	226	266	406.5	346	8.28596	8.09208	8.0828	8.14081	8.29862	8.26736
mmu_circRNA_31116	ASCRP4000212	17_88415052_88414739_-313|20.43|7|10	25714049	chr17	-	88015398	88015712	exonic	NM_001081034	Fbxo11	207	43	35.5	30	40	33	42	4.9257	5.11535	4.97191	5.02708	4.88615	5.28727
mmu_circRNA_36967	ASCRP4000213	4_75712281_75644405_-67876|16.18|2|2	25714049	chr4	-	75998500	76066377	exonic	NM_011211	Ptprd	882	50.5	37.5	38.5	53	45	43	5.30562	5.2563	5.41085	5.38809	5.34449	5.28727
mmu_circRNA_26327	ASCRP4000214	13_52936433_52930634_-5799|17.79|2|2	25714049	chr13	-	52835264	52841064	sense overlapping	NM_016709	Auh	5800	43	28	25	38	34.5	34	5.07005	4.85869	4.80963	4.69305	4.86695	4.95651
mmu_circRNA_23283	ASCRP4000215	11_49900963_49884673_-16290|15.75|3|3	25714049	chr11	+	50071170	50087461	exonic	NM_021540	Rnf130	406	5235	4609	4440	5311	7079	6433	12.3329	12.4541	12.4688	12.5132	12.387	12.4688
mmu_circRNA_42862	ASCRP4000217	8_47599105_47591003_-8102|21.54|4|4	25714049	chr8	+	46505648	46513751	exonic	NM_007981	Acsl1	564	59	46.5	41	51	43	40.5	5.56597	5.58863	5.46621	5.34745	5.2563	5.24367
mmu_circRNA_35224	ASCRP4000218	3_32473290_32473156_-134|17.40|4|5	25714049	chr3	+	32574233	32574368	exonic	NM_024200	Mfn1	135	51	40	33	45	41.5	42	5.28418	5.3995	5.11861	5.23421	5.23421	5.27497
mmu_circRNA_28701	ASCRP4000220	15_72783549_72755936_-27613|15.86|2|3	25714049	chr15	-	72925505	72953119	exonic	NM_029640	Trappc9	809	210	172	160.5	200.5	273	227	7.70186	7.54461	7.57141	7.68735	7.74901	7.68968
mmu_circRNA_44777	ASCRP4000222	9_87122262_87105632_-16630|19.89|1|2	25714049	chr9	-	87210796	87227427	exonic	NM_199316	Cep162	1651	44	29	27	33	29	26	4.78017	4.95651	4.75016	4.72867	4.72413	4.64352
mmu_circRNA_33765	ASCRP4000223	2_69584172_69579543_-4629|13.21|1|2	25714049	chr2	+	69741485	69746115	exonic	NM_001081086	Ppig	464	159.5	149.5	177	147	208.5	155	7.2757	7.34241	7.72079	7.2025	7.38043	7.1271
mmu_circRNA_32433	ASCRP4000224	19_31995476_31983282_-12194|16.15|2|2	25714049	chr19	+	31908791	31920986	exonic	NM_001081074	A1cf	670	83	79	70	77	84	77	6.20042	6.36407	6.3316	6.16902	6.19386	6.11973
mmu_circRNA_39447	ASCRP4000225	5_130066680_130055329_-11351|19.12|3|4	25714049	chr5	+	129549453	129560805	exonic	NM_172276	Sfswap	814	146	148	139	139.5	209	185	7.1202	7.32377	7.35569	7.08521	7.39336	7.39907
mmu_circRNA_31034	ASCRP4000226	17_83850414_83809366_-41048|18.60|1|2	25714049	chr17	+	83410025	83451074	exonic	NM_199466	Eml4	1161	63	55	48	51.5	61.5	67	5.78672	5.83806	5.74698	5.50905	5.74249	5.94731
mmu_circRNA_31561	ASCRP4000227	18_34774451_34774102_-349|18.12|6|7	25714049	chr18	-	34614447	34614797	exonic	NM_030147	Brd8	173	69.5	51	52	63	80	74.5	5.96088	5.69687	5.86719	5.83806	6.06691	6.09356
mmu_circRNA_44075	ASCRP4000228	9_45602512_45602135_-377|19.39|9|28	25714049	chr9	-	45794051	45794429	exonic	NM_001081373	Cep164	378	55	58	55	68	74.5	63	5.39379	5.86306	5.89574	5.86719	6.01766	5.83806
mmu_circRNA_28074	ASCRP4000229	14_122393692_122372831_-20861|18.88|2|2	25714049	chr14	+	121973608	121994470	exonic	NM_026861	Ubac2	418	585	473	494	461	776.5	783	9.27233	9.07424	9.25453	8.94872	9.20242	9.44164
mmu_circRNA_36227	ASCRP4000230	3_138276365_138274436_-1929|13.45|3|3	25714049	chr3	+	138611471	138613401	intergenic			1930	65	64	60.5	71	69.5	76	5.72214	6.06511	6.03975	5.97624	5.88967	6.14033
mmu_circRNA_011831	ASCRP4000233	mm9_circ_011831	circBase	chr5	+	32895879	32899064	exonic	NM_177786	Depdc5	205	46	36	35	46	38	34	5.07005	5.11535	5.25945	5.31465	5.11861	4.95651
mmu_circRNA_35872	ASCRP4000234	3_99743991_99743169_-822|18.76|2|2	25714049	chr3	+	99939245	99940068	exonic	NM_028892	Spag17	228	58	43.5	40	48	63	57	5.67115	5.49047	5.38809	5.36497	5.79541	5.74249
mmu_circRNA_34347	ASCRP4000235	2_120220211_120206503_-13708|19.54|2|2	25714049	chr2	-	120380766	120394475	exonic	NM_173734	Tmem87a	393	80	73	60.5	83	87.5	75	6.06511	6.23913	6.05249	6.27062	6.21991	6.11973
mmu_circRNA_26204	ASCRP4000236	13_36502099_36433806_-68293|16.40|1|2	25714049	chr13	+	36341936	36410230	exonic	NM_024274	Fars2	313	57	39	39	55	50	50.5	5.5339	5.29341	5.34745	5.52741	5.48243	5.50905
mmu_circRNA_38550	ASCRP4000237	5_44438857_44435556_-3301|21.59|3|3	25714049	chr5	-	44044316	44047618	exonic	NM_008935	Prom1	275	65	51	43.5	57	67	61.5	5.81476	5.75368	5.51432	5.61585	5.88154	5.78017
mmu_circRNA_011155	ASCRP4000238	mm9_circ_011155	circBase	chr17	-	35162613	35162683	intronic	ENSMUST00000025253	Prrc2a	70	447	331	315	359	555.5	515	8.8507	8.5286	8.59229	8.55889	8.71495	8.83275
mmu_circRNA_24056	ASCRP4000239	11_87889876_87886559_-3317|15.44|5|7	25714049	chr11	+	88073056	88076374	exonic	NM_016686	Vezf1	943	65.5	43	45	43	47	50.5	5.72214	5.47434	5.57356	5.27497	5.39379	5.55323
mmu_circRNA_27718	ASCRP4000240	14_65626962_65626083_-879|18.68|2|2	25714049	chr14	+	65007245	65008125	exonic	NM_153414	Ints9	256	915.5	785	721	767	1190.5	1106	9.8645	9.79488	9.8229	9.68482	9.78919	9.93559
mmu_circRNA_30686	ASCRP4000241	17_58503671_58444921_-58750|18.02|2|2	25714049	chr17	+	58305497	58364248	exonic	NM_001081653	Cntnap5c	900	261.5	239	208	224.5	323	296.5	8.04801	8.04869	7.9648	7.84102	7.97272	8.05481
mmu_circRNA_19217	ASCRP4000242		25070500	chr19	-	4288591	4294928	sense overlapping	NM_130863	Adrbk1	6337	482.5	568.5	623	726.5	822	500	8.956	9.34383	9.60979	9.59719	9.28645	8.799
mmu_circRNA_24775	ASCRP4000243	12_17413702_17380368_-33334|21.00|3|3	25714049	chr12	+	17373561	17406896	exonic	NM_001008421	Nol10	516	46	31.5	28	31	34.5	32	5.01634	4.9257	4.86695	4.61927	4.99009	4.95651
mmu_circRNA_31493	ASCRP4000244	18_31858534_31840023_-18511|19.61|5|7	25714049	chr18	+	31680368	31698880	exonic	NM_172965	Sap130	942	707	578	566.5	520	916.5	864.5	9.51314	9.37113	9.488	9.1083	9.42966	9.59828
mmu_circRNA_31297	ASCRP4000245	18_10763320_10749321_-13999|12.72|5|5	25714049	chr18	+	10749322	10763322	exonic	NM_144860	Mib1	735	59	44	48	74	61	59	5.5786	5.47434	5.71415	6.05972	5.75145	5.76478
mmu_circRNA_32552	ASCRP4000246	19_38726601_38726285_-316|18.84|3|3	25714049	chr19	+	38651794	38652111	exonic	NM_019588	Plce1	317	66	55	47	74	68	59	5.80404	5.83806	5.6829	6.08118	5.89776	5.79107
mmu_circRNA_27715	ASCRP4000247	14_65515963_65515487_-476|18.15|10|14	25714049	chr14	-	64896649	64897126	exonic	NM_177338	Hmbox1	477	68	58	56	64	73	73	5.94536	5.88967	5.98576	5.861	5.98576	6.04886
mmu_circRNA_41769	ASCRP4000248	7_88174513_88168157_-6356|17.49|2|3	25714049	chr7	+	81023270	81029627	exonic	NM_178707	Zfp592	2418	126.5	96	77	83	109	112.5	6.92229	6.66824	6.48376	6.25181	6.51301	6.66113
mmu_circRNA_21759	ASCRP4000249	10_24891054_24889939_-1115|16.07|3|3	25714049	chr10	-	25170132	25171248	intronic	AK086696		1116	84.5	65	58	71	75	73	6.25653	6.09004	6.05249	6.00086	5.98576	6.06691
mmu_circRNA_21799	ASCRP4000250	10_28919086_28916032_-3054|17.60|3|3	25714049	chr10	+	29196225	29199280	sense overlapping	NM_026138	Soga3	3055	5311.5	3975	3911.5	4307	6995	6206.5	12.3604	12.2572	12.3091	12.2046	12.3555	12.3824
mmu_circRNA_23904	ASCRP4000251	11_84045263_84006581_-38682|16.46|7|11	25714049	chr11	+	84193078	84231761	exonic	ENSMUST00000103201	Acaca	1078	346	1387.5	984	930	1152	589	8.45908	10.6707	10.2763	9.98115	9.74574	9.01993
mmu_circRNA_20606	ASCRP4000252	1_102343495_102275628_-67867|14.49|7|10	25714049	chr1	+	100379050	100446918	exonic	NM_172851	Cntnap5b	900	247	193	192	196	307	195	7.99268	7.73186	7.84886	7.63509	7.90009	7.46588
mmu_circRNA_45376	ASCRP4000253	X_17841836_17838649_-3187|16.48|7|10	25714049	chrX	+	18261522	18264710	exonic	NM_009483	Kdm6a	601	100	85	90	91	128	117	6.51499	6.42969	6.69981	6.48778	6.71362	6.75094
mmu_circRNA_29989	ASCRP4000254	16_87486906_87486481_-425|13.26|1|2	25714049	chr16	-	87486235	87486661	exonic	NM_009840	Cct8	271	73	79	77	80.5	82	69	5.96858	6.34719	6.44219	6.21991	6.12318	5.98955
mmu_circRNA_25517	ASCRP4000255	12_86460294_86459309_-985|13.70|1|3	25714049	chr12	+	85118358	85119344	exonic	NM_030225	Dlst	299	56	42.5	40	51	52	47	5.59361	5.49047	5.46621	5.42766	5.50905	5.45258
mmu_circRNA_004797	ASCRP4000256	mm9_circ_004797	circBase	chr5	-	36519272	36525048	exonic	NM_133910	Tbc1d14	427	94	68.5	59	76	68	69.5	6.42411	6.20694	6.09004	6.14373	5.89776	6.02321
mmu_circRNA_45814	ASCRP4000257	X_147840298_147834218_-6080|16.83|11|16	25714049	chrX	+	151399674	151405755	sense overlapping	NM_198105	Fam120c	6081	768	512	581	647	897	658	9.63548	9.18703	9.5202	9.41776	9.39177	9.1745
mmu_circRNA_016702	ASCRP4000258	mm9_circ_016702	circBase	chr4	-	9583811	9610938	exonic	NM_023066	Asph	576	124	95	96.5	84	91	95	6.89931	6.63597	6.82915	6.36407	6.26906	6.45321
mmu_circRNA_19369	ASCRP4000259		25070500	chr5	-	100475688	100485857	sense overlapping	NM_172714	Lin54	10169	408.5	383.5	399	441.5	524	486.5	8.69507	8.76182	8.9414	8.87215	8.62919	8.7596
mmu_circRNA_31512	ASCRP4000260	18_33022916_33020681_-2235|16.23|15|29	25714049	chr18	+	32861026	32863262	exonic	NM_001110015	Wdr36	446	5685	3944	3677	4433	7764	6429	12.4541	12.2493	12.2003	12.2539	12.5073	12.4589
mmu_circRNA_31554	ASCRP4000261	18_34659506_34633204_-26302|21.71|6|21	25714049	chr18	-	34473549	34499852	exonic	NM_146084	Fam13b	1189	68	54	47	59	76	69	5.78672	5.69687	5.6829	5.74698	6.01766	5.96858
mmu_circRNA_19988	ASCRP4000262	1_40071542_40060602_-10940|14.93|4|5	25714049	chr1	+	40003756	40014697	exonic	NM_008696	Map4k4	1183	253	361	311	569	678	561	8.00443	8.66058	8.57773	9.2258	9.02074	8.95406
mmu_circRNA_33552	ASCRP4000263	2_51954472_51931601_-22871|16.01|2|2	25714049	chr2	+	52076080	52098952	exonic	NM_175238	Rif1	2173	69.5	51	49	63	56	48	5.88357	5.72442	5.78017	5.77798	5.64256	5.48243
mmu_circRNA_20588	ASCRP4000264	1_99841254_99819671_-21583|19.81|3|5	25714049	chr1	-	97923093	97944677	exonic	NM_013626	Pam	316	174	148	159	150	182.5	141	7.47063	7.34241	7.56761	7.22356	7.21307	6.99855
mmu_circRNA_24032	ASCRP4000265	11_87031832_87019435_-12397|16.15|5|16	25714049	chr11	+	87205932	87218330	intronic	NR_106195	Mir8115	12398	115	85	89.5	98	155	153	6.81854	6.48711	6.71591	6.58679	6.97628	7.11153
mmu_circRNA_37590	ASCRP4000266	4_125371423_125363238_-8185|21.11|1|2	25714049	chr4	+	125685993	125694179	exonic	NM_001081097	Grik3	561	60	73	67	73	80	86	5.62074	6.23913	6.26516	6.02321	6.09004	6.29379
mmu_circRNA_38557	ASCRP4000267	5_45060698_44923900_-136798|22.04|4|4	25714049	chr5	-	44532660	44669459	exonic	NM_010698	Ldb2	483	270	216	204	206.5	265	260	8.10218	7.88313	7.93441	7.70474	7.69433	7.87982
mmu_circRNA_004752	ASCRP4000268	mm9_circ_004752	circBase	chrX	+	142752039	142834393	exonic	NM_001199357	Tmem164	506	63.5	44	44	49	52	49	5.64256	5.53779	5.53779	5.27497	5.52741	5.48243
mmu_circRNA_19131	ASCRP4000269		25070500	chr15	+	35668698	35674953	sense overlapping	NM_177151	Vps13b	6255	41	32	28	41	36.5	33	5.07005	5.04142	4.97191	5.07362	5.07005	4.99387
mmu_circRNA_38527	ASCRP4000270	5_38526541_38512450_-14091|17.89|3|3	25714049	chr5	+	38121210	38135302	exonic	NM_026959	Stx18	299	42.5	36	33	40	30	41	5.08757	5.08403	5.11861	4.95651	4.7635	5.22471
mmu_circRNA_41562	ASCRP4000271	7_69347030_69183874_-163156|16.05|2|2	25714049	chr7	-	62038987	62202144	sense overlapping	NR_037288	Mir344f	163157	321	281	271	255	338.5	332	8.37557	8.28616	8.36211	8.05323	8.03317	8.20598
mmu_circRNA_27226	ASCRP4000272	14_24622523_24616651_-5872|11.80|5|5	25714049	chr14	-	23797428	23803301	intronic	NM_001253374	Kcnma1	5873	37	31.5	29	41.5	42	36	4.83012	5.02708	5.03043	5.07362	5.20202	5.07692
mmu_circRNA_31030	ASCRP4000273	17_81909676_81907336_-2340|17.36|11|20	25714049	chr17	-	81507995	81510336	intronic	ENSMUST00000086538	Slc8a1	2341	273	213	200	196	274.5	244.5	8.11914	7.87701	7.90537	7.63085	7.74901	7.79195
mmu_circRNA_40929	ASCRP4000275	6_126912058_126904753_-7305|15.42|3|3	25714049	chr6	+	126954734	126962040	exonic	NM_138594	D6Wsu163e	509	78.5	64	50	66	63.5	71.5	6.07585	6.03975	5.78017	5.9118	5.78454	6.06062
mmu_circRNA_35779	ASCRP4000276	3_88974331_88970957_-3374|18.94|4|6	25714049	chr3	+	89167034	89170409	exonic	NM_007712	Clk2	668	57	47	45	57	48	53	5.59361	5.60847	5.57356	5.61585	5.42766	5.61707
mmu_circRNA_25501	ASCRP4000277	12_85950423_85949520_-903|17.68|4|4	25714049	chr12	-	84608569	84609473	exonic	NM_008992	Abcd4	399	42	37	34	39	40	38	5.11535	5.1726	5.1726	5.07362	5.18903	5.18903
mmu_circRNA_33711	ASCRP4000278	2_65787186_65698588_-88598|19.80|3|3	25714049	chr2	+	65860530	65949129	exonic	NM_153409	Csrnp3	421	63.5	51	41.5	60	60	55	5.69687	5.69687	5.44983	5.68524	5.70956	5.66879
mmu_circRNA_30467	ASCRP4000279	17_32403465_32389986_-13479|13.36|2|2	25714049	chr17	-	32253040	32266520	intronic	uc008bwd.3	Brd4	13480	122	117	94	116	142	154	6.83073	6.97006	6.79977	6.87391	6.85742	7.1301
mmu_circRNA_32861	ASCRP4000281	19_60920197_60914641_-5556|16.35|2|3	25714049	chr19	-	60838737	60844294	sense overlapping	NM_053198	Sfxn4	5557	58	46	44	80.5	72	64	5.56597	5.60847	5.6829	6.29685	5.96088	5.90781
mmu_circRNA_29333	ASCRP4000282	16_16504309_16422736_-81573|19.14|2|3	25714049	chr16	-	16422642	16504216	sense overlapping	NM_139232	Fgd4	81574	132	102	95	96.5	121	120	6.97006	6.74982	6.77967	6.56409	6.66469	6.78731
mmu_circRNA_40507	ASCRP4000283	6_85292055_85291046_-1009|21.85|3|3	25714049	chr6	-	85341051	85342061	intronic	ENSMUST00000060837	Rab11fip5	1010	239.5	208	195	225	289.5	290	7.91785	7.8326	7.88694	7.88491	7.81403	8.01702
mmu_circRNA_015474	ASCRP4000284	mm9_circ_015474	circBase	chr19	+	60766417	60766477	antisense	NM_010123	Eif3a	60	2955.5	2533	2238	2301.5	3389.5	3146	11.4817	11.5327	11.46	11.2955	11.3202	11.4303
mmu_circRNA_35726	ASCRP4000285	3_87492772_87422614_-70158|11.59|2|2	25714049	chr3	+	87618691	87688850	sense overlapping	NM_001003912	Arhgef11	70159	61	42	44.5	43	47	44	5.713	5.31465	5.66405	5.27497	5.42766	5.35035
mmu_circRNA_32778	ASCRP4000286	19_55705776_55703278_-2498|17.76|2|2	25714049	chr19	+	55628787	55631286	intergenic			2499	412	307.5	293	285	454	417	8.70706	8.41026	8.47285	8.2274	8.44655	8.55346
mmu_circRNA_34463	ASCRP4000287	2_125772730_125755297_-17433|20.74|2|5	25714049	chr2	+	125929560	125946994	exonic	NM_175154	Galk2	463	70	58	50.5	69	76	65	5.86513	5.86306	5.82115	5.93949	6.01766	5.92572
mmu_circRNA_40317	ASCRP4000288	6_57740029_57712429_-27600|17.45|10|26	25714049	chr6	-	57762434	57790035	exonic	NM_146168	Vopp1	274	54	43	37.5	45	52	49	5.45804	5.43879	5.28418	5.27497	5.50905	5.50905
mmu_circRNA_016254	ASCRP4000289	mm9_circ_016254	circBase	chr14	+	35309231	35323434	exonic	NM_008166	Grid1	453	58	49.5	41	61	61	60	5.5339	5.58863	5.43045	5.83806	5.74249	5.79107
mmu_circRNA_44893	ASCRP4000290	9_96740536_96739505_-1031|18.98|2|2	25714049	chr9	-	96839085	96840117	exonic	NM_153420	Pxylp1	286	231	182.5	176	175	264.5	238	7.8706	7.63811	7.68735	7.44119	7.70013	7.75068
mmu_circRNA_38269	ASCRP4000291	5_23683904_23681272_-2632|17.91|2|2	25714049	chr5	+	24175453	24178086	exonic	NM_153092	Nupl2	164	69	47	40	55	60	58	5.81476	5.64256	5.38809	5.55579	5.75145	5.74249
mmu_circRNA_014586	ASCRP4000292	mm9_circ_014586	circBase	chr4	+	132689704	132707123	exonic	NM_010166	Eya3	801	59	53	42	65.5	65	58.5	5.4958	5.75368	5.53779	5.92374	5.81689	5.80404
mmu_circRNA_35360	ASCRP4000293	3_54514394_54505409_-8985|13.17|4|4	25714049	chr3	+	54701486	54710472	exonic	NM_019995	Supt20	831	860	896	920	1098.5	869	746.5	9.77567	10.0243	10.1698	10.2208	9.35745	9.37784
mmu_circRNA_20979	ASCRP4000294	1_145546452_145514755_-31697|20.16|8|15	25714049	chr1	-	143667624	143699322	exonic	NM_145991	Cdc73	841	57	45	44	59	41	41	5.56597	5.50641	5.57356	5.58112	5.22149	5.28727
mmu_circRNA_012774	ASCRP4000295	mm9_circ_012774	circBase	chr9	-	56145488	56147578	exonic	NM_019793	Tspan3	606	87	71	69	72.5	90	84	6.25653	6.19551	6.26516	6.10059	6.27683	6.27528
mmu_circRNA_19297	ASCRP4000296		25070500	chr3	-	95840668	95845234	sense overlapping	NM_027541	Prpf3	4566	192	194	170	170	239	243.5	7.59087	7.73186	7.63931	7.39622	7.5504	7.79845
mmu_circRNA_43513	ASCRP4000297	8_115383094_115276088_-107006|21.05|2|2	25714049	chr8	+	112752187	112859194	exonic	NM_130457	Cntnap4	2904	43.5	37	36	47	47	40	5.21826	5.2563	5.30562	5.34745	5.35912	5.24367
mmu_circRNA_27614	ASCRP4000299	14_58115116_58091812_-23304|19.28|3|4	25714049	chr14	+	57472974	57496279	exonic	NM_009376	Ift88	976	112	117	106.5	182	204.5	164	6.71362	6.98628	6.96478	7.54204	7.36301	7.20576
mmu_circRNA_20422	ASCRP4000300	1_83277160_83272193_-4967|20.75|2|2	25714049	chr1	-	83275617	83280585	exonic	NM_172430	Sphkap	3974	157	187.5	147	155	201	205	7.20982	7.67916	7.44464	7.27687	7.34241	7.53881
mmu_circRNA_000727	ASCRP4000301	mm9_circ_000727	circBase	chr1	-	153482741	153483872	exonic	NM_007842	Dhx9	274	132	113	108	209	175	161	6.97676	6.89427	6.96478	7.75681	7.14164	7.19595
mmu_circRNA_28138	ASCRP4000302	15_3297601_3283347_-14254|20.51|3|3	25714049	chr15	-	3333346	3347601	exonic	NM_010284	Ghr	506	122	111.5	119	125.5	125	119	6.80139	6.89123	7.10369	6.93414	6.69981	6.74198
mmu_circRNA_31498	ASCRP4000303	18_32040936_32037678_-3258|22.67|3|12	25714049	chr18	+	31878023	31881282	exonic	NM_028866	Wdr33	472	71	74	63.5	117	135	96	5.81476	6.28918	6.18232	6.81534	6.78622	6.44496
mmu_circRNA_28908	ASCRP4000304	15_86142271_86130077_-12194|21.88|7|15	25714049	chr15	+	86299646	86311841	exonic	NM_145476	Tbc1d22a	307	123.5	139	118	144	213	197	6.8543	7.22517	7.10369	7.1202	7.40688	7.48412
mmu_circRNA_013656	ASCRP4000305	mm9_circ_013656	circBase	chr9	-	9743574	9781791	exonic	NM_001033359	Cntn5	430	82	64	56	72	72	70	6.17735	6.06511	5.92374	5.98955	5.96858	6.03975
mmu_circRNA_22199	ASCRP4000306	10_70699779_70691835_-7944|16.68|3|3	25714049	chr10	-	71229086	71237031	exonic	NM_009360	Tfam	490	161.5	168	127	196	306	245.5	7.26558	7.51008	7.21792	7.63509	7.89707	7.79195
mmu_circRNA_44910	ASCRP4000307	9_99427573_99420906_-6667|20.68|3|3	25714049	chr9	-	99520486	99527154	exonic	NM_028768	Armc8	525	40	32	30.5	36	46.5	44	5.01634	5.00515	5.05233	4.78017	5.35912	5.32062
mmu_circRNA_45362	ASCRP4000308	X_12867107_12866521_-586|17.03|2|4	25714049	chrX	+	13289394	13289981	exonic	NM_010028	Ddx3x	290	66	59	45	88	61.5	58	5.74249	5.9118	5.61339	6.33458	5.71758	5.74249
mmu_circRNA_19474	ASCRP4000309		25070500	chr7	-	118193447	118196036	sense overlapping	NM_001031814	Smg1	2589	62	49	55	62	67	55.5	5.72214	5.6829	5.9512	5.861	5.88154	5.70841
mmu_circRNA_22307	ASCRP4000310	10_82224658_82217710_-6948|21.25|2|2	25714049	chr10	-	82754964	82761913	exonic	NM_010914	Nfyb	306	93	77	83	91	98.5	78	6.42411	6.33607	6.559	6.40153	6.39583	6.15727
mmu_circRNA_015150	ASCRP4000311	mm9_circ_015150	circBase	chr17	-	25267643	25267704	intronic	ENSMUST00000049911	Ube2i	61	43	33	33	44	37	33.5	5.01634	5.04142	5.1726	5.07362	5.04142	4.97191
mmu_circRNA_40207	ASCRP4000312	6_43438969_43373620_-65349|15.80|5|7	25714049	chr6	-	43423620	43488970	exonic	NM_013861	Tpk1	355	128.5	118.5	106.5	115	121	117	6.92922	6.98912	6.96478	6.75205	6.65279	6.74198
mmu_circRNA_41386	ASCRP4000313	7_54070787_54069486_-1301|17.07|1|2	25714049	chr7	+	46814115	46815417	exonic	NM_008186	Gtf2h1	207	43	32	31	40	37	32	5.07005	5.07005	5.11861	4.92965	5.08048	4.95651
mmu_circRNA_35663	ASCRP4000314	3_84351957_84331608_-20349|15.25|7|7	25714049	chr3	-	84527685	84548035	exonic	NM_001081093	Arfip1	420	645	599	587	557	990.5	935	9.38576	9.42547	9.52641	9.20242	9.54729	9.73604
mmu_circRNA_27497	ASCRP4000315	14_41255838_41081011_-174827|13.62|1|2	25714049	chr14	+	40267720	40442549	sense overlapping	ENSMUST00000177872	Gm24388	174829	70.5	55	54	60	61	53	6.03426	5.81048	5.88357	5.77798	5.75145	5.63048
mmu_circRNA_19717	ASCRP4000316	1_16592434_16572008_-20426|16.47|14|34	25714049	chr1	-	16581926	16602353	exonic	NM_025773	Ube2w	427	47	35	36	44.5	47.5	43	4.97191	5.1726	5.21826	5.29341	5.35912	5.32062
mmu_circRNA_45790	ASCRP4000317	X_143926630_143914800_-11830|13.16|3|4	25714049	chrX	-	147480256	147492087	exonic	NM_001081173	Lrch2	649	312	240	242.5	239	353	312	8.29995	8.0591	8.19556	7.94956	8.10611	8.12022
mmu_circRNA_32344	ASCRP4000318	19_25392922_25349238_-43684|18.64|2|2	25714049	chr19	+	25274747	25318432	exonic	NM_181404	Kank1	215	61	52	52	75	63	71	5.62074	5.75368	5.86719	6.0434	5.77798	6.04886
mmu_circRNA_19373	ASCRP4000319		25070500	chr5	-	110753802	110756768	sense overlapping	NM_029337	Ep400	2966	96	74	69	72.5	112	99	6.42411	6.25889	6.3316	6.13692	6.57422	6.51564
mmu_circRNA_008982	ASCRP4000320	mm9_circ_008982	circBase	chr13	+	18810431	18830793	exonic	NM_172120	Vps41	735	1180.5	1062	985	1754	2062	1764	10.2312	10.2458	10.2839	10.9588	10.5908	10.6147
mmu_circRNA_38548	ASCRP4000321	5_44436822_44412047_-24775|17.91|2|2	25714049	chr5	-	44020807	44045583	exonic	NM_008935	Prom1	948	53	38	38	44	37	40	5.42766	5.29341	5.30562	5.23421	5.08048	5.22471
mmu_circRNA_35892	ASCRP4000322	3_100436521_100420886_-15635|17.16|8|12	25714049	chr3	-	100616962	100632598	exonic	NM_010763	Man1a2	313	131	91.5	85	91	93	99	6.95561	6.61159	6.578	6.40153	6.34201	6.51564
mmu_circRNA_37523	ASCRP4000324	4_119299147_119295826_-3321|15.51|2|2	25714049	chr4	+	119623220	119626542	sense overlapping	NM_172699	Foxj3	3322	117	94	90	97	118	119.5	6.77419	6.61894	6.71591	6.58679	6.61894	6.78077
mmu_circRNA_30302	ASCRP4000325	17_24248084_24230158_-17926|19.49|3|3	25714049	chr17	-	24093190	24111117	exonic	NM_011062	Pdpk1	936	91	79	71	97	101	90	6.40437	6.39583	6.37425	6.51499	6.42969	6.34793
mmu_circRNA_24103	ASCRP4000326	11_93975663_93961421_-14242|18.92|2|2	25714049	chr11	+	94100106	94114349	exonic	NM_027569	Spag9	761	151	162	137	176.5	203	194	7.15647	7.44015	7.34574	7.44533	7.35569	7.46588
mmu_circRNA_004498	ASCRP4000327	mm9_circ_004498	circBase	chr13	+	83872655	83884235	sense overlapping	TCONS_00008124	XLOC_006285	11580	95	64	67	78	82	70.5	6.41568	6.03975	6.21829	6.17735	6.14033	6.03975
mmu_circRNA_33053	ASCRP4000328	2_18091925_18031409_-60516|19.08|1|2	25714049	chr2	+	18109781	18170298	exonic	NM_010804	Mllt10	1371	54	37	34	39.5	50	43.5	5.45804	5.23421	5.30562	5.15262	5.48243	5.34153
mmu_circRNA_018111	ASCRP4000329	mm9_circ_018111	circBase	chr3	+	75613079	75623956	exonic	NM_009250	Serpini1	997	94	79	75	74	91	87.5	6.50112	6.37715	6.47094	6.12318	6.29379	6.3181
mmu_circRNA_30287	ASCRP4000330	17_21645868_21641945_-3923|16.83|3|3	25714049	chr17	+	21504980	21508904	intronic	uc008ara.2	Zfp53	3924	185	166	167	223	266.5	219	7.54912	7.51008	7.62477	7.84521	7.70474	7.63085
mmu_circRNA_31435	ASCRP4000331	18_24781168_24780580_-588|16.51|5|7	25714049	chr18	+	24622078	24622667	exonic	NM_021448	Elp2	348	60	42	38	50	54	51	5.713	5.43879	5.38809	5.36497	5.61339	5.53779
mmu_circRNA_013636	ASCRP4000332	mm9_circ_013636	circBase	chr9	+	8634046	8658377	exonic	NM_013838	Trpc6	1356	61	53	47.5	66	59.5	59	5.78672	5.78454	5.66405	5.9118	5.71758	5.73122
mmu_circRNA_36514	ASCRP4000333	4_18834288_18813135_-21153|16.39|3|14	25714049	chr4	-	18885987	18907141	exonic	ENSMUST00000137780	Cnbd1	599	77	50	52	56	68	53	6.15727	5.69687	5.86719	5.68524	5.89776	5.61707
mmu_circRNA_40002	ASCRP4000334	6_30397477_30394427_-3050|16.34|4|4	25714049	chr6	+	30444426	30447477	exonic	NM_029742	Klhdc10	301	121	97.5	99.5	105.5	128.5	121	6.80892	6.67767	6.88514	6.60913	6.73861	6.78077
mmu_circRNA_40001	ASCRP4000335	6_30397477_30393989_-3488|14.22|3|4	25714049	chr6	+	30443988	30447477	sense overlapping	NM_029742	Klhdc10	3489	509	506	408	1136	1303	811.5	9.05177	9.16259	8.98476	10.2544	9.93951	9.49293
mmu_circRNA_19146	ASCRP4000337		25070500	chr15	-	82825229	82857286	sense overlapping	NM_013836	Tcf20	32057	465	362	298	354	517	478	8.91724	8.67256	8.52306	8.55121	8.61546	8.74384
mmu_circRNA_000890	ASCRP4000338	mm9_circ_000890	circBase	chr15	-	82825230	82857284	exonic	NM_013836	Tcf20	5866	506	386	333	399	552.5	506	9.03445	8.7745	8.68809	8.71036	8.71638	8.81176
mmu_circRNA_19412	ASCRP4000339		25070500	chr6	-	35064895	35080228	sense overlapping	NM_016877	Cnot4	15333	70.5	50	56	68	68	61	5.85685	5.69687	5.98576	5.92374	5.89776	5.80404
mmu_circRNA_43572	ASCRP4000340	8_124502654_124498327_-4327|21.07|12|17	25714049	chr8	+	121974426	121978754	exonic	NM_016812	Banp	431	151.5	126	108.5	165	191.5	185	7.17197	7.06291	6.99667	7.33908	7.27454	7.37754
mmu_circRNA_27353	ASCRP4000341	14_31164135_31159984_-4151|21.67|3|3	25714049	chr14	-	30346797	30350949	exonic	NM_028981	Cacna1d	416	253.5	217.5	191	211	290	298	7.98321	7.89908	7.8252	7.74229	7.82095	8.06495
mmu_circRNA_29223	ASCRP4000342	16_11164786_11156113_-8673|22.80|2|2	25714049	chr16	-	11156019	11164693	exonic	NM_145931	Zc3h7a	934	61	48.5	49	65.5	72	61	5.4958	5.64976	5.74698	5.92374	5.96858	5.79107
mmu_circRNA_23572	ASCRP4000343	11_67834500_67795629_-38871|18.13|3|3	25714049	chr11	+	67982126	68020998	sense overlapping	NM_018768	Stx8	38872	53	36	33	41	37	36	5.28418	5.2563	5.11861	5.0014	5.08048	5.03777
mmu_circRNA_22577	ASCRP4000344	10_107240751_107218984_-21767|17.49|2|2	25714049	chr10	-	107781927	107803695	exonic	NM_001177567	Otogl	1269	91.5	77	72	83.5	107	96	6.33904	6.33607	6.35235	6.26046	6.47905	6.47229
mmu_circRNA_26497	ASCRP4000345	13_63698909_63697291_-1618|14.95|2|2	25714049	chr13	+	63595982	63597601	sense overlapping	TCONS_00008060	XLOC_006198	1619	4638	4324	3769	3443.5	5753	5701	12.1869	12.3329	12.2493	11.9488	12.058	12.2493
mmu_circRNA_32210	ASCRP4000346	19_7180492_7162093_-18399|15.63|3|4	25714049	chr19	-	7087602	7106002	sense overlapping	NM_201411	Flrt1	18400	770	592	591	487	1000	967.5	9.64962	9.41256	9.53632	9.02155	9.55833	9.77828
mmu_circRNA_26717	ASCRP4000347	13_94577658_94559994_-17664|17.70|10|21	25714049	chr13	+	93790038	93807703	exonic	NM_009712	Arsb	586	569	465	437	410	774	714	9.21279	9.03387	9.08668	8.76776	9.19936	9.30235
mmu_circRNA_39851	ASCRP4000348	6_15147128_14938323_-208805|18.14|2|2	25714049	chr6	+	14988322	15197128	exonic	NM_053242	Foxp2	414	158	123	139.5	118	147	132	7.27026	7.04572	7.36228	6.8973	6.89225	6.93119
mmu_circRNA_45073	ASCRP4000349	9_107081495_107010691_-70804|19.04|6|9	25714049	chr9	-	107108359	107179164	exonic	NM_153413	Dock3	278	48	32	30.5	45	44	38	5.19232	5.04142	5.03043	5.11535	5.31465	5.18903
mmu_circRNA_26649	ASCRP4000351	13_89845402_89842523_-2879|17.70|4|7	25714049	chr13	-	89702917	89705797	exonic	NM_001081249	Vcan	2880	73	59.5	61.5	67	72	55	5.86513	5.93949	6.07763	6.01394	5.96858	5.66879
mmu_circRNA_24198	ASCRP4000352	11_101924729_101922810_-1919|16.35|2|2	25714049	chr11	-	102061495	102063415	exonic	NM_016695	Mpp2	697	76.5	60	57	93	85	82	6.00648	5.96858	6.01394	6.43873	6.19386	6.23754
mmu_circRNA_44214	ASCRP4000354	9_54571951_54567058_-4893|18.31|3|3	25714049	chr9	-	54719250	54724144	exonic	NM_023191	Wdr61	360	64	67	47	66	77	68	5.74249	6.1128	5.74698	5.861	6.03975	5.98955
mmu_circRNA_45779	ASCRP4000355	X_140311884_140298022_-13862|10.73|2|3	25714049	chrX	-	143863478	143877341	sense overlapping	NM_010025	Dcx	13863	993	792	709	706	1444.5	1256.5	9.97638	9.81564	9.8048	9.55905	10.096	10.1168
mmu_circRNA_33958	ASCRP4000356	2_77321880_77314792_-7088|10.63|8|10	25714049	chr2	-	77476734	77483823	sense overlapping	NM_178723	Zfp385b	7089	84	65.5	65.5	75.5	94.5	94	6.17735	6.07763	6.18232	6.09004	6.32861	6.45321
mmu_circRNA_28242	ASCRP4000357	15_12110695_12066151_-44544|13.36|3|3	25714049	chr15	+	12136395	12180940	exonic	NM_011767	Zfr	2908	104	80	73	61	82	82	6.598	6.36407	6.37425	5.83806	6.14033	6.21991
mmu_circRNA_37691	ASCRP4000358	4_129151489_129151019_-470|20.64|2|2	25714049	chr4	+	129473774	129474245	exonic	NM_133889	Bsdc1	471	105.5	88	78	87	130	132.5	6.61894	6.54877	6.50311	6.38292	6.75205	6.92526
mmu_circRNA_43557	ASCRP4000359	8_122071785_122062027_-9758|23.49|11|13	25714049	chr8	-	119538126	119547885	exonic	NM_019709	Mbtps1	1354	97	79.5	73	85	106	98	6.42411	6.35529	6.37425	6.38292	6.48979	6.48711
mmu_circRNA_30422	ASCRP4000360	17_29987633_29986102_-1531|12.93|6|9	25714049	chr17	-	29849156	29850688	exonic	NM_001081160	Mdga1	600	50	35	31	39	35.5	33	5.23421	5.1726	5.03043	4.88208	5.02708	4.99387
mmu_circRNA_25938	ASCRP4000361	12_120447077_120428292_-18785|11.91|3|3	25714049	chr12	-	119189818	119208604	exonic	NM_177290	Itgb8	833	51	47	42	52.5	58	49	5.39379	5.57104	5.51432	5.44432	5.66168	5.48243
mmu_circRNA_19069	ASCRP4000362		25070500	chr12	-	70020831	70025485	abparts	NM_008697	Nin	4654	199.5	173	158	167.5	201	195	7.67975	7.56507	7.54494	7.38475	7.33051	7.48412
mmu_circRNA_34233	ASCRP4000363	2_112752560_112726649_-25911|16.52|2|2	25714049	chr2	-	112886491	112912403	exonic	NM_177652	Ryr3	1089	438	337	342	390	581.5	524	8.82216	8.56048	8.72464	8.68547	8.78721	8.86675
mmu_circRNA_45018	ASCRP4000364	9_105351218_105341671_-9547|14.34|11|20	25714049	chr9	-	105439340	105448888	exonic	NM_175025	Atp2c1	581	533	432	424	676	886	716.5	9.11015	8.93969	9.04677	9.48976	9.37023	9.29509
mmu_circRNA_38566	ASCRP4000365	5_46087407_46067831_-19576|18.28|1|2	25714049	chr5	+	45676591	45696168	exonic	NM_019438	Ncapg	1790	68	52	55	49	54	54.5	5.94536	5.75368	5.96858	5.42766	5.58863	5.63048
mmu_circRNA_006467	ASCRP4000366	mm9_circ_006467	circBase	chr17	-	74241904	74258505	exonic	NM_133771	Memo1	376	57	59	45	69.5	75	67.5	5.4958	5.93949	5.66405	5.89574	6.01766	5.96858
mmu_circRNA_27816	ASCRP4000367	14_76533005_76524293_-8712|19.59|5|5	25714049	chr14	+	76124485	76133198	exonic	NM_013745	Nufip1	631	749	557	532	566	946	843	9.58886	9.32623	9.37784	9.21765	9.47809	9.55786
mmu_circRNA_012020	ASCRP4000368	mm9_circ_012020	circBase	chr1	+	19118829	19148417	exonic	NM_153154	Tfap2d	541	62	78	63	65	98	91	5.62074	6.35529	6.14373	5.88357	6.40295	6.39868
mmu_circRNA_29827	ASCRP4000369	16_56002939_55980708_-22231|14.77|5|5	25714049	chr16	+	55980594	56002826	exonic	NM_173026	Zbtb11	1990	46	31	29	42	30	31	5.08757	5.04142	4.94874	5.02708	4.84202	4.8462
mmu_circRNA_29107	ASCRP4000370	15_102240150_102238203_-1947|18.96|1|5	25714049	chr15	+	102407771	102409719	exonic	NM_013672	Sp1	1665	74	50	43	57	45.5	46.5	5.96088	5.69687	5.57356	5.58112	5.35912	5.43045
mmu_circRNA_26257	ASCRP4000371	13_45078242_45065415_-12827|20.09|2|2	25714049	chr13	-	44970045	44982873	exonic	NM_025772	Dtnbp1	266	61.5	46	42	43	42	41	5.61339	5.50641	5.53779	5.31465	5.2563	5.2563
mmu_circRNA_45284	ASCRP4000373	9_121394455_121392356_-2099|21.24|3|3	25714049	chr9	-	121483237	121485337	intergenic			2100	44.5	30	28	32	29	27	4.99387	4.95651	4.97191	4.67434	4.7635	4.73669
mmu_circRNA_19660	ASCRP4000375	1_11819972_11501999_-317973|20.68|2|2	25714049	chr1	+	11511917	11829891	exonic	NM_177173	A830018L16Rik	1068	76	62	62	54	73.5	77	6.06511	5.98955	6.14373	5.68524	5.99333	6.15727
mmu_circRNA_34605	ASCRP4000376	2_132397993_132359810_-38183|14.55|3|3	25714049	chr2	-	132534073	132572257	exonic	NM_001291051	Gpcpd1	1765	49	26	29	45	32	29	5.19232	4.68372	5.03043	5.1726	4.88615	4.87517
mmu_circRNA_45488	ASCRP4000377	X_57824880_57810903_-13977|18.24|1|2	25714049	chrX	+	60557727	60571705	exonic	uc009tie.1	AY512909	444	66	54.5	46.5	81.5	100	102	5.713	5.79541	5.69687	6.24072	6.41568	6.53392
mmu_circRNA_31460	ASCRP4000378	18_25558608_25558427_-181|19.68|2|2	25714049	chr18	+	25399925	25400107	exonic	NM_001033532	AW554918	182	84	69	61	59	58	60	6.25653	6.13692	6.11973	5.77798	5.68524	5.79107
mmu_circRNA_23522	ASCRP4000379	11_64880658_64866601_-14057|15.36|3|3	25714049	chr11	-	65053098	65067156	exonic	NM_175003	Arhgap44	384	81	116	112	131	132	121.5	6.12491	6.97006	7.02648	6.98248	6.77639	6.80355
mmu_circRNA_24355	ASCRP4000380	11_107499241_107496294_-2947|17.79|3|3	25714049	chr11	+	107634979	107637927	exonic	NM_198298	Helz	413	173	147	144	138	210	176	7.41888	7.30261	7.39907	7.13182	7.39336	7.31474
mmu_circRNA_38196	ASCRP4000381	5_20511233_20508241_-2992|15.23|3|3	25714049	chr5	-	21002422	21005415	exonic	NM_011203	Ptpn12	241	58	36	34	48	44	39.5	5.45804	5.23421	5.1726	5.38809	5.32663	5.21179
mmu_circRNA_20419	ASCRP4000382	1_82872899_82871863_-1036|19.14|3|3	25714049	chr1	+	82875287	82876324	exonic	NM_010472	Agfg1	317	61	47.5	47	51	55.5	56	5.78672	5.64976	5.71415	5.45804	5.64976	5.64256
mmu_circRNA_010086	ASCRP4000383	mm9_circ_010086	circBase	chr9	+	70559036	70562861	exonic	NM_025690	Sltm	311	37	31.5	30.5	40	36	35	4.97191	4.9257	5.05233	5.04871	5.00889	5.03777
mmu_circRNA_21612	ASCRP4000384	10_7524820_7519351_-5469|13.69|2|2	25714049	chr10	+	7799552	7805022	exonic	NM_026141	Ppil4	406	106.5	91	84.5	128.5	125.5	111	6.65875	6.598	6.58866	6.95561	6.71706	6.66113
mmu_circRNA_25983	ASCRP4000385	13_9165727_9121354_-44373|16.62|2|2	25714049	chr13	+	9122107	9166481	exonic	NM_172585	Larp4b	1739	72	53	46	59	58	46	5.86513	5.72442	5.61339	5.68524	5.68524	5.37659
mmu_circRNA_39105	ASCRP4000386	5_107318968_107282137_-36831|16.53|2|2	25714049	chr5	-	106853117	106889949	exonic	NM_177873	Hfm1	1566	41	28	30	27	35.5	35	4.97191	4.71957	5.00515	4.55722	4.97191	5.11535
mmu_circRNA_28262	ASCRP4000387	15_12375420_12349213_-26207|17.13|2|2	25714049	chr15	-	12419457	12445665	exonic	NM_001081064	Pdzd2	547	37	28.5	28	34	29	28	4.60945	4.77579	4.92228	4.67434	4.72413	4.78192
mmu_circRNA_38943	ASCRP4000389	5_90648548_90646542_-2006|21.92|3|3	25714049	chr5	-	90217516	90219523	exonic	NR_028088	Cox18	394	4745.5	4528.5	4462.5	5640	4594	3935	12.2363	12.4213	12.4803	12.6141	11.7356	11.7356
mmu_circRNA_23449	ASCRP4000391	11_61617289_61595094_-22195|17.08|3|3	25714049	chr11	-	61781591	61803787	exonic	NM_013881	Ulk2	1624	223	204	179	592	471	325	7.82122	7.82095	7.73016	9.28588	8.4838	8.17865
mmu_circRNA_005570	ASCRP4000393	mm9_circ_005570	circBase	chr3	-	49754428	49754489	sense overlapping	NM_130448	Pcdh18	61	124	96	93	79	105	98	6.89931	6.61894	6.76427	6.27838	6.50178	6.51564
mmu_circRNA_40395	ASCRP4000394	6_71807042_71794633_-12409|17.78|2|2	25714049	chr6	+	71844638	71857048	exonic	NM_029673	Immt	744	264	274	249.5	793	851	525	8.0859	8.23659	8.24494	9.74819	9.33268	8.86997
mmu_circRNA_27027	ASCRP4000395	14_8974058_8952335_-21723|23.42|3|3	25714049	chr14	+	8119820	8141544	exonic	NM_145458	Pxk	720	50	40	45	50	49.5	46.5	5.42766	5.38809	5.6829	5.42766	5.44432	5.4958
mmu_circRNA_20278	ASCRP4000396	1_66472102_66445963_-26139|21.25|2|2	25714049	chr1	+	66399388	66425528	exonic	NM_008632	Map2	731	59	41.5	40	38.5	45.5	47	5.5339	5.38809	5.46621	5.13238	5.29647	5.45258
mmu_circRNA_40245	ASCRP4000397	6_49084897_49067151_-17746|18.83|4|5	25714049	chr6	-	49117151	49134898	exonic	NM_023670	Igf2bp3	398	49	29.5	33	40	35	36.5	5.21826	4.8786	5.1726	4.92965	5.00889	5.05595
mmu_circRNA_42002	ASCRP4000398	7_108347123_108334902_-12221|18.31|10|14	25714049	chr7	+	101186387	101198609	exonic	NM_199012	Fchsd2	463	53	38	41	56	44	39	5.35619	5.29341	5.46621	5.61585	5.2563	5.1726
mmu_circRNA_44535	ASCRP4000399	9_67726942_67706597_-20345|14.60|2|2	25714049	chr9	+	67858789	67879135	exonic	NM_177184	Vps13c	696	324	336.5	299	298	532	463	8.35882	8.56842	8.50298	8.28596	8.65626	8.70086
mmu_circRNA_20194	ASCRP4000400	1_60203016_60166066_-36950|15.77|2|2	25714049	chr1	+	60109221	60146172	exonic	NM_139150	Carf	1405	46	30	34	43	38	35	5.19232	4.85869	5.19232	5.15262	5.08048	5.05595
mmu_circRNA_28915	ASCRP4000401	15_88769468_88749961_-19507|22.73|2|2	25714049	chr15	-	88919530	88939038	exonic	NM_172818	Ttll8	996	130	118	107	129	107	99	6.91235	6.98628	6.99667	6.99195	6.48979	6.53392
mmu_circRNA_006689	ASCRP4000402	mm9_circ_006689	circBase	chr18	+	61568263	61580487	exonic	uc008fce.1	Csnk1a1	776	65	77	65	77.5	91	77	5.76256	6.32861	6.17069	6.15727	6.29379	6.14033
mmu_circRNA_20316	ASCRP4000403	1_68787107_68442755_-344352|17.30|2|2	25714049	chr1	-	68396180	68740533	exonic	NM_010154	Erbb4	474	47	32	27.5	43	34	41	5.19232	5.04142	4.94874	5.11535	4.97191	5.22471
mmu_circRNA_40900	ASCRP4000404	6_120688343_120670886_-17457|20.65|5|6	25714049	chr6	+	120720867	120738325	exonic	NM_001128151	Cecr2	744	55	42	32	52	47	44	5.35619	5.43879	5.07692	5.38809	5.38809	5.28727
mmu_circRNA_24151	ASCRP4000406	11_97413292_97379924_-33368|22.52|2|2	25714049	chr11	-	97518609	97551978	exonic	NM_018873	Srcin1	3497	131	108	106.5	97	98	97.5	6.96044	6.83863	6.97006	6.51499	6.38724	6.46823
mmu_circRNA_005710	ASCRP4000407	mm9_circ_005710	circBase	chr7	-	75136297	75149088	exonic	NM_153579	Sv2b	589	64	50	45	60	56	56	5.88357	5.713	5.61339	5.80404	5.61339	5.70841
mmu_circRNA_39435	ASCRP4000408	5_129101639_129100083_-1556|16.59|3|3	25714049	chr5	-	128594207	128595764	exonic	NR_015517	5930412G12Rik	1557	217	168.5	148.5	175	277	230	7.77614	7.51534	7.43147	7.45769	7.76926	7.6981
mmu_circRNA_21402	ASCRP4000409	1_180855429_180854238_-1191|14.25|2|2	25714049	chr1	-	178924106	178925298	antisense	NM_001161665	Kif26b	1192	321	235.5	221	230.5	307	286.5	8.3452	8.03455	8.05865	7.91112	7.89707	7.99692
mmu_circRNA_26795	ASCRP4000410	13_97649078_97636286_-12792|15.00|2|2	25714049	chr13	+	96866330	96879123	intergenic			12793	38	27	28	39	34	48	4.8786	4.80533	4.92228	4.95651	4.91034	5.45258
mmu_circRNA_22167	ASCRP4000411	10_67498699_67480554_-18145|17.23|7|10	25714049	chr10	+	68017805	68035951	exonic	uc007fme.1	Rtkn2	497	129	102.5	100	92	122	128.5	6.95561	6.78513	6.89326	6.39011	6.67178	6.8662
mmu_circRNA_26178	ASCRP4000412	13_30978183_30956700_-21483|19.75|3|3	25714049	chr13	-	30864830	30886314	exonic	NM_025588	Exoc2	1046	90	84	80	76	103	100.5	6.34866	6.45869	6.53068	6.20042	6.42969	6.52416
mmu_circRNA_32880	ASCRP4000413	2_4967245_4961185_-6060|17.46|2|2	25714049	chr2	-	5040138	5046199	exonic	NM_181848	Optn	422	74	66	56	58	65	67.5	5.96858	6.1128	5.98576	5.74698	5.79541	5.96088
mmu_circRNA_26959	ASCRP4000414	13_110562888_110530595_-32293|20.28|12|38	25714049	chr13	+	109740386	109772680	exonic	NM_011056	Pde4d	353	194	192	165.5	135	185	175	7.61683	7.71993	7.61315	7.06291	7.23398	7.29994
mmu_circRNA_31370	ASCRP4000415	18_21179500_21169178_-10322|14.79|18|62	25714049	chr18	+	21010676	21020999	exonic	NM_019706	Rnf138	285	473	346	348.5	325	494	283	8.92567	8.61546	8.76362	8.4159	8.5435	7.98274
mmu_circRNA_39926	ASCRP4000416	6_23638960_23446758_-192202|17.90|2|2	25714049	chr6	-	23496757	23688960	exonic	NM_153163	Cadps2	1139	52	34	33	43	35	35.5	5.32062	5.04142	5.07692	5.11535	4.97191	5.05595
mmu_circRNA_003139	ASCRP4000417	mm9_circ_003139	circBase	chr12	+	3596648	3648389	exonic	NM_007886	Dtnb	728	114.5	99	81	97	109	102.5	6.71362	6.71877	6.53716	6.44496	6.50178	6.55709
mmu_circRNA_28992	ASCRP4000418	15_93938518_93936946_-1572|11.91|1|2	25714049	chr15	-	94106514	94108087	intergenic			1573	62	46	43	54	56	54	5.67115	5.57104	5.61339	5.4958	5.61339	5.61707
mmu_circRNA_30468	ASCRP4000419	17_32448039_32447523_-516|24.67|2|2	25714049	chr17	-	32310577	32311094	exonic	NM_019774	Akap8	236	97	161	109	231	162	104	6.51499	7.47266	6.98722	7.89808	7.03842	6.57422
mmu_circRNA_30398	ASCRP4000420	17_28577998_28565297_-12701|19.20|11|21	25714049	chr17	-	28428351	28441053	exonic	NM_010220	Fkbp5	529	90	192.5	64.5	268.5	73	137	6.42411	7.72761	6.18232	8.13783	5.9512	6.95561
mmu_circRNA_39615	ASCRP4000421	5_143849300_143829996_-19304|19.56|2|2	25714049	chr5	-	143068316	143087621	exonic	NM_080561	Rnf216	940	120.5	97	98	106.5	96	78	6.80892	6.66113	6.81854	6.71248	6.36699	6.13007
mmu_circRNA_017587	ASCRP4000422	mm9_circ_017587	circBase	chr2	+	158382503	158383163	sense overlapping	NM_175692	Snhg11	660	441.5	391	352	398	708	601	8.81817	8.79237	8.77285	8.71036	9.07825	9.0445
mmu_circRNA_37259	ASCRP4000423	4_101464675_101461868_-2807|15.69|2|2	25714049	chr4	+	101789262	101792070	exonic	NM_146146	Lepr	278	39	32	26	38	40	34	4.9257	5.04142	4.75016	4.97529	5.1726	5.05595
mmu_circRNA_014001	ASCRP4000424	mm9_circ_014001	circBase	chr2	+	91546321	91550758	exonic	NM_029437	Ckap5	495	67	49	46	49	55	56	5.89372	5.64256	5.6829	5.45804	5.61339	5.68757
mmu_circRNA_19328	ASCRP4000425		25070500	chr4	+	83535785	83554884	sense overlapping	NM_001081012	Ccdc171	19099	56.5	79	71	114.5	87	56.5	5.67115	6.37715	6.38004	6.8196	6.22955	5.6829
mmu_circRNA_35685	ASCRP4000426	3_85927254_85911134_-16120|18.08|2|4	25714049	chr3	+	86107211	86123332	exonic	NM_001082414	Sh3d19	847	93.5	79.5	71	104.5	126.5	110	6.48443	6.36407	6.3316	6.68703	6.71362	6.65279
mmu_circRNA_30545	ASCRP4000427	17_46884493_46880135_-4358|16.64|3|3	25714049	chr17	-	46743185	46747544	exonic	NM_028065	Cnpy3	221	88	75	63.5	113	117	90	6.27528	6.25889	6.15727	6.75205	6.61894	6.37787
mmu_circRNA_001729	ASCRP4000428	mm9_circ_001729	circBase	chr9	-	96591949	96611499	exonic	NM_053268	Rasa2	394	77	95	78.5	120	97.5	87	6.0543	6.61894	6.48979	6.88209	6.38148	6.32861
mmu_circRNA_43325	ASCRP4000429	8_94046795_93992216_-54579|19.82|5|6	25714049	chr8	+	91468316	91522896	exonic	NM_011936	Fto	469	177	143	140	107.5	150	154.5	7.41888	7.2601	7.38043	6.71248	6.94833	7.13396
mmu_circRNA_38270	ASCRP4000430	5_24212402_24195198_-17204|16.04|2|2	25714049	chr5	+	24689379	24706584	exonic	NM_016736	Nub1	1406	61	98	81.5	125	95.5	87	5.59361	6.65279	6.53068	6.8973	6.35161	6.27528
mmu_circRNA_30313	ASCRP4000431	17_24503878_24501422_-2456|12.45|2|2	25714049	chr17	+	24364476	24366933	exonic	NM_013855	Abca3	669	65	54	53	71.5	72.5	74	5.76256	5.78454	5.89574	6.01394	5.9512	6.10758
mmu_circRNA_19242	ASCRP4000432		25070500	chr2	-	37640848	37647288	sense overlapping	NM_009261	Strbp	6440	82.5	67	66.5	84	83	70.5	6.19222	6.15727	6.25653	6.34645	6.19386	5.98386
mmu_circRNA_21785	ASCRP4000433	10_27088962_27083349_-5613|18.54|2|2	25714049	chr10	-	27363542	27369156	exonic	NM_008481	Lama2	388	238	250	217	217	274.5	220.5	7.89707	8.11046	8.01702	7.77504	7.75764	7.64233
mmu_circRNA_19178	ASCRP4000434		25070500	chr17	-	14988387	15044490	sense overlapping	NM_011560	Tcte3	56103	1843	1564.5	1968	2492	2411	1442	10.8328	10.8445	11.303	11.4252	10.81	10.3366
mmu_circRNA_43489	ASCRP4000435	8_113725458_113711614_-13844|19.25|5|5	25714049	chr8	-	111187713	111201558	exonic	NM_009149	Glg1	1011	76	62	58.5	59	63	68	6.14033	5.98955	6.07763	5.77798	5.79541	5.96858
mmu_circRNA_45294	ASCRP4000436	9_122172907_122166174_-6733|19.95|2|2	25714049	chr9	-	122257055	122263789	exonic	NM_133979	Ano10	1004	76	62	58.5	93	85	81	6.0158	6.03975	6.02321	6.43873	6.14033	6.20532
mmu_circRNA_000111	ASCRP4000437	mm9_circ_000111	circBase	chr1	-	155958560	155962560	exonic	NM_001039184	Cep350	402	54	35	39	42	42	38	5.42766	5.1726	5.38809	5.1726	5.22149	5.18903
mmu_circRNA_011823	ASCRP4000438	mm9_circ_011823	circBase	chr18	+	63755035	63760785	exonic	NM_001014981	Wdr7	411	37	31	29	39.5	35	33	5.01634	4.90633	4.94874	5.04871	4.95263	4.99387
mmu_circRNA_38528	ASCRP4000439	5_38526541_38518171_-8370|16.87|3|5	25714049	chr5	+	38126931	38135302	exonic	NM_026959	Stx18	210	75	80	77	85	79	71	6.04158	6.39583	6.44219	6.27838	6.12318	5.96858
mmu_circRNA_35308	ASCRP4000440	3_41400748_41385117_-15631|19.79|10|13	25714049	chr3	+	41581194	41596826	exonic	NM_172303	Jade1	725	79	83	63	109	118	110	6.03426	6.41286	6.14373	6.68703	6.6293	6.6504
mmu_circRNA_34264	ASCRP4000441	2_117089675_117083370_-6305|22.12|2|2	25714049	chr2	+	117257633	117263939	exonic	NM_026620	Fam98b	658	161	133	121.5	166	165.5	147	7.2757	7.15605	7.14079	7.38906	7.05117	7.06021
mmu_circRNA_41574	ASCRP4000442	7_69965954_69955252_-10702|16.09|2|2	25714049	chr7	-	62810365	62821068	intergenic			10703	108	108	81	118.5	151.5	131	6.598	6.82173	6.46006	6.85274	6.93709	6.87186
mmu_circRNA_41763	ASCRP4000443	7_87905814_87904644_-1170|10.94|3|3	25714049	chr7	-	80759757	80760928	exonic	NM_016721	Iqgap1	293	47	31	26	41.5	31	31.5	4.97191	4.97911	4.68372	5.04871	4.82243	4.80533
mmu_circRNA_011796	ASCRP4000444	mm9_circ_011796	circBase	chr18	+	69633576	69643015	exonic	NM_013685	Tcf4	373	400	317	304	281.5	382	335.5	8.67844	8.47454	8.55025	8.20394	8.22177	8.21369
mmu_circRNA_30506	ASCRP4000445	17_43177138_43174544_-2594|20.34|12|22	25714049	chr17	+	43037594	43040189	exonic	NM_178589	Tnfrsf21	1147	327.5	240	235	188	274	238	8.37412	8.05571	8.14188	7.58525	7.75319	7.75068
mmu_circRNA_31769	ASCRP4000446	18_56692248_56691144_-1104|16.94|3|3	25714049	chr18	-	56531489	56532594	exonic	NM_138600	Aldh7a1	396	89	80	72	94	99	100	6.2675	6.39583	6.35235	6.45595	6.40295	6.54104
mmu_circRNA_43940	ASCRP4000447	9_31960709_31937155_-23554|18.35|14|25	25714049	chr9	+	32129569	32153124	exonic	NM_001195632	Arhgap32	286	356	275	272	324	279	247	8.50282	8.2611	8.37882	8.4159	7.78052	7.81135
mmu_circRNA_45859	ASCRP4000448	X_154029487_153996817_-32670|14.85|2|2	25714049	chrX	-	157558884	157591555	exonic	NM_172307	Mbtps2	734	67	43.5	43	63	54	49	5.86513	5.49047	5.53779	5.76256	5.5685	5.48243
mmu_circRNA_26095	ASCRP4000449	13_16102395_16000519_-101876|14.17|3|3	25714049	chr13	-	15908685	16010562	sense overlapping	uc007pnu.1	AK045681	101877	296	254	254	217.5	363	345.5	8.2354	8.1359	8.27203	7.78052	8.14549	8.25973
mmu_circRNA_014114	ASCRP4000450	mm9_circ_014114	circBase	chr10	+	11178733	11185462	exonic	NM_172937	Shprh	433	39	32	30.5	41	34	30.5	4.97191	5.00515	5.00515	4.97529	4.97191	4.8462
mmu_circRNA_38822	ASCRP4000451	5_76988850_76978477_-10373|15.21|5|6	25714049	chr5	+	76549451	76559825	exonic	NM_027270	Exoc1	573	37	32	26	38	36	32	4.71957	4.95651	4.75016	4.83434	5.00889	4.99387
mmu_circRNA_24697	ASCRP4000452	12_11258898_11255021_-3877|14.80|4|4	25714049	chr12	-	11248214	11252092	exonic	NM_177331	Gen1	489	142	101	101	98	159	153	7.15056	6.74982	6.90935	6.57359	7.01351	7.1215
mmu_circRNA_23885	ASCRP4000453	11_83300915_83297791_-3124|21.60|2|3	25714049	chr11	+	83484288	83487413	sense overlapping	NM_027427	Taf15	3125	118	149	134	106.5	108	120	6.77858	7.34241	7.31549	6.66351	6.48577	6.76869
mmu_circRNA_32787	ASCRP4000454	19_57158093_57135743_-22350|21.87|2|2	25714049	chr19	-	57061252	57083603	exonic	NM_178688	Ablim1	679	1011.5	851	795	645	747	739	10.0123	9.94891	9.95158	9.42092	9.15449	9.35415
mmu_circRNA_45761	ASCRP4000455	X_137227701_137212535_-15166|21.13|6|13	25714049	chrX	+	140677995	140693162	exonic	uc009uld.1	Mid2	812	34	30	31	38	33	31	4.83012	4.90633	5.11861	5.02708	4.91034	4.87517
mmu_circRNA_44821	ASCRP4000457	9_95798161_95767913_-30248|15.42|4|4	25714049	chr9	+	95867493	95897742	exonic	NM_019864	Atr	2794	42	23	27	37	31	29.5	5.11535	4.49272	4.86695	4.83434	4.84202	4.8462
mmu_circRNA_39701	ASCRP4000458	5_149323578_149318022_-5556|18.47|14|58	25714049	chr5	-	148506445	148512002	exonic	NM_011908	Ubl3	274	62	43	36	51.5	47	48	5.59361	5.50641	5.25945	5.47705	5.35912	5.48243
mmu_circRNA_35581	ASCRP4000459	3_69547550_69533260_-14290|10.62|2|3	25714049	chr3	+	69729337	69743628	exonic	NM_133787	Nmd3	854	426	392	379	483	501	452.5	8.77134	8.79913	8.87791	9.00783	8.56207	8.67064
mmu_circRNA_43833	ASCRP4000460	9_21728307_21727884_-423|21.30|2|3	25714049	chr9	+	21923439	21923863	antisense	NM_178577	Tmem205	424	626	518	469	506.5	783	693	9.35745	9.19536	9.193	9.06215	9.21401	9.25354
mmu_circRNA_38488	ASCRP4000461	5_35916843_35911410_-5433|19.75|2|2	25714049	chr5	-	35568760	35574194	exonic	NM_030208	Trmt44	584	153	124	124	122	165	167	7.16655	7.07455	7.18277	6.86672	7.05117	7.24036
mmu_circRNA_42889	ASCRP4000462	8_50347418_50321521_-25897|18.34|1|2	25714049	chr8	-	49236166	49262064	intergenic			25898	49	39.5	41	47	49.5	45	5.41085	5.31465	5.53779	5.31465	5.44432	5.37659
mmu_circRNA_29377	ASCRP4000463	16_17697787_17680642_-17145|17.50|3|4	25714049	chr16	-	17680548	17697694	exonic	NM_033609	Med15	383	177.5	154	160	182	209	203	7.47672	7.39622	7.56761	7.50942	7.38835	7.53103
mmu_circRNA_33096	ASCRP4000464	2_20688238_20665086_-23152|16.86|2|2	25714049	chr2	+	20743458	20766611	exonic	NM_029895	Etl4	1050	44	36	30	36	36	36	5.07005	5.21826	5.07692	4.97529	5.04142	5.07692
mmu_circRNA_22225	ASCRP4000465	10_74724702_74707824_-16878|15.23|14|35	25714049	chr10	+	75245078	75261957	exonic	NM_153406	Specc1l	2256	142	156	126	149	184	148	7.07989	7.40688	7.20331	7.2025	7.21792	7.06021
mmu_circRNA_44000	ASCRP4000466	9_37191039_37189941_-1098|23.52|15|55	25714049	chr9	+	37382355	37383454	exonic	NM_175189	Hepacam	174	48	42	41	59	45.5	41	5.21826	5.3995	5.48243	5.713	5.41085	5.27497
mmu_circRNA_016981	ASCRP4000467	mm9_circ_016981	circBase	chr4	+	138234242	138237307	exonic	NM_010470	Hp1bp3	251	75	55	54	64	74	69	6.06511	5.81048	5.9512	5.83806	5.96858	6.0158
mmu_circRNA_24992	ASCRP4000468	12_41526337_41429448_-96889|18.68|6|6	25714049	chr12	+	40702860	40799750	exonic	NM_172803	Dock4	2487	56	42	37	53	39	40	5.39379	5.36788	5.28418	5.4958	5.11861	5.22471
mmu_circRNA_43353	ASCRP4000469	8_97948596_97945036_-3560|15.17|4|4	25714049	chr8	-	95421135	95424696	exonic	NM_008187	Cfap20	492	46	31	30	39	33	32	4.8786	5.00515	4.97191	5.0014	4.91034	4.92228
mmu_circRNA_27242	ASCRP4000470	14_27289886_27241907_-47979|15.69|3|3	25714049	chr14	-	26422420	26470400	exonic	NM_032008	Slmap	1828	105	111	86	103	125	102	6.61404	6.88413	6.63112	6.60172	6.71706	6.54877
mmu_circRNA_34116	ASCRP4000471	2_102617812_102596064_-21748|20.72|2|2	25714049	chr2	+	102755906	102777655	exonic	NM_001077514	Slc1a2	793	598	499	419	486.5	724	673.5	9.29815	9.14263	9.01946	9.0111	9.10993	9.21158
mmu_circRNA_27254	ASCRP4000472	14_27420010_27411719_-8291|19.78|3|4	25714049	chr14	+	26592232	26600524	exonic	NM_145969	Dennd6a	276	93.5	67	64	62	77.5	79	6.45321	6.1128	6.21829	5.80404	6.10059	6.18563
mmu_circRNA_19577	ASCRP4000473	1_5126018_5085696_-40322|20.68|9|13	25714049	chr1	+	5095614	5135937	exonic	NM_133826	Atp6v1h	869	62	43	47	60.5	60	49	5.74249	5.47434	5.6829	5.67115	5.68524	5.53779
mmu_circRNA_35029	ASCRP4000474	2_173521500_173513648_-7852|15.67|11|17	25714049	chr2	+	173688146	173695999	exonic	NM_024436	Rab22a	371	62	46	43	63	54	64	5.65454	5.57104	5.50111	5.77798	5.5685	5.88866
mmu_circRNA_37592	ASCRP4000475	4_125760229_125732205_-28024|14.14|2|3	25714049	chr4	+	126054960	126082985	sense overlapping	NM_025544	Mrps15	28025	67	52	45	61	55	57	5.78672	5.72442	5.6829	5.713	5.64256	5.71758
mmu_circRNA_23053	ASCRP4000477	11_23653308_23648751_-4557|19.22|2|2	25714049	chr11	-	23748750	23753308	exonic	NM_009044	Rel	233	2113.5	3242.5	2727	3571	5880	4675	11.0395	11.8906	11.7959	11.9985	12.1012	11.9765
mmu_circRNA_33122	ASCRP4000478	2_22955284_22949809_-5475|11.61|2|2	25714049	chr2	+	23094288	23099764	exonic	NM_028793	Acbd5	432	52	43.5	43	44.5	53	52	5.4958	5.47434	5.57356	5.23421	5.53779	5.64256
mmu_circRNA_22156	ASCRP4000479	10_66703689_66679731_-23958|21.46|2|2	25714049	chr10	+	67216982	67240941	exonic	NM_207221	Jmjd1c	5990	44	91	71	68	70	64.5	5.01634	6.57422	6.3316	5.92374	5.91778	5.8527
mmu_circRNA_43934	ASCRP4000480	9_31145007_31137247_-7760|17.91|4|6	25714049	chr9	+	31329661	31337422	exonic	NM_001080817	Prdm10	395	47	45	40	59	53	53	5.01634	5.53779	5.41085	5.58112	5.5685	5.53779
mmu_circRNA_21527	ASCRP4000481	1_191506830_191494927_-11903|17.31|6|7	25714049	chr1	-	189671047	189682951	exonic	NM_001081363	Cenpf	943	46	31	32	33	36	33	5.13238	4.90633	5.07692	4.83434	5.04142	4.93309
mmu_circRNA_39362	ASCRP4000482	5_124167067_124157278_-9789|13.31|23|72	25714049	chr5	-	123707268	123717058	exonic	NM_027494	Zcchc8	776	45	43	35	56	45	45	5.15262	5.43879	5.34745	5.55579	5.31465	5.37659
mmu_circRNA_24260	ASCRP4000483	11_105121666_105108088_-13578|16.54|4|4	25714049	chr11	+	105246773	105260352	exonic	NM_001112705	Tlk2	740	48	35	36	52	41	45	5.19232	5.12895	5.30562	5.45804	5.15262	5.42488
mmu_circRNA_37847	ASCRP4000484	4_138911100_138910076_-1024|16.55|2|2	25714049	chr4	+	139354160	139355185	exonic	NM_146157	Emc1	285	49	40	36.5	46	40	41	5.23421	5.29341	5.19232	5.38809	5.11861	5.2563
mmu_circRNA_22569	ASCRP4000485	10_106522007_106482269_-39738|16.68|2|2	25714049	chr10	-	107045212	107084951	exonic	NM_198636	Acss3	610	125.5	135	111.5	193.5	204	174	6.90635	7.1778	7.03476	7.56825	7.35569	7.30413
mmu_circRNA_43903	ASCRP4000486	9_26896962_26877253_-19709|18.92|2|3	25714049	chr9	+	27069667	27089377	exonic	NM_178113	Ncapd3	1735	116.5	84	79	79	78	83	6.79491	6.45184	6.50311	6.16902	6.06152	6.23754
mmu_circRNA_19427	ASCRP4000487		25070500	chr6	+	113149551	113150191	sense overlapping	NM_028385	Setd5	640	81	93	86	77	99	98	6.14033	6.60295	6.60048	6.19058	6.41568	6.48711
mmu_circRNA_36380	ASCRP4000488	3_158115753_157861081_-254672|20.64|7|10	25714049	chr3	-	158198116	158452789	exonic	NM_001081358	Lrrc7	1078	63	65.5	65	92	74	64	5.65454	6.06511	6.21829	6.45595	5.98576	5.86306
mmu_circRNA_38048	ASCRP4000489	5_4092507_4091845_-662|14.60|6|6	25714049	chr5	-	4091844	4092507	exonic	NM_020010	Cyp51	316	63	41	43	38	45	49	5.74249	5.36788	5.57356	5.07362	5.37659	5.45258
mmu_circRNA_37156	ASCRP4000490	4_94245146_94238378_-6768|17.12|2|2	25714049	chr4	-	94571686	94578455	exonic	NM_172695	Plaa	405	250	232.5	215	320	394	370	7.96528	8.00888	8.01144	8.3799	8.26345	8.37665
mmu_circRNA_21172	ASCRP4000491	1_164621364_164618247_-3117|20.31|2|2	25714049	chr1	-	162688115	162691233	exonic	NM_001081290	Prrc2c	195	1362	1079	961	1103.5	1668.5	1243	10.4315	10.2919	10.237	10.2235	10.2968	10.1017
mmu_circRNA_20536	ASCRP4000492	1_93278549_93272895_-5654|16.75|10|20	25714049	chr1	-	91376317	91381972	exonic	NM_023343	Ilkap	324	115	90	75	111.5	152	135	6.71362	6.57422	6.4213	6.74535	6.94198	6.93119
mmu_circRNA_27759	ASCRP4000493	14_70667313_70636285_-31028|18.84|5|6	25714049	chr14	-	70236477	70267506	exonic	NM_008915	Ppp3cc	1020	212.5	176.5	178.5	183	311	264	7.74453	7.58838	7.73327	7.52223	7.92157	7.89908
mmu_circRNA_008622	ASCRP4000494	mm9_circ_008622	circBase	chr3	+	88346444	88349444	exonic	NM_178246	Smg5	364	60	51	44	52	56.5	55	5.56597	5.69687	5.61339	5.52741	5.61339	5.64256
mmu_circRNA_44557	ASCRP4000495	9_69950756_69943858_-6898|19.02|9|12	25714049	chr9	-	70096050	70102949	exonic	NM_029784	Fam81a	373	572	493	449.5	534	963	822.5	9.22731	9.12142	9.11449	9.14199	9.50208	9.5115
mmu_circRNA_26651	ASCRP4000496	13_90080714_90051121_-29593|14.02|1|2	25714049	chr13	-	89911515	89941109	sense overlapping	NM_028012	Xrcc4	29594	46	32	33	43.5	40	36	5.07005	5.04142	5.07692	4.97529	5.18903	5.03777
mmu_circRNA_19261	ASCRP4000497		25070500	chr2	-	140042091	140057501	sense overlapping	NM_175225	Tasp1	15410	271.5	223	201.5	251	313.5	296	8.12432	7.94078	7.91062	8.03432	7.92504	8.0521
mmu_circRNA_39004	ASCRP4000499	5_96571369_96557962_-13407|17.86|2|2	25714049	chr5	-	96128942	96142350	intronic	AK139952		13408	464	442	415	499	648	527	8.9045	8.96878	9.0132	9.04222	8.93528	8.86675
mmu_circRNA_33130	ASCRP4000500	2_23401099_23370525_-30574|14.07|2|2	25714049	chr2	-	23515004	23545579	exonic	NM_029773	Spopl	1092	48	32	28	45	33	31.5	5.19232	4.90633	4.83782	5.11535	4.91034	4.89021
mmu_circRNA_21649	ASCRP4000501	10_10656376_10502357_-154019|16.11|2|3	25714049	chr10	-	10782558	10936578	exonic	NM_016976	Grm1	486	68.5	52	53	60.5	60	59.5	5.8254	5.77359	5.92374	5.69687	5.72896	5.80404
mmu_circRNA_36624	ASCRP4000502	4_34032380_34030527_-1853|17.98|3|3	25714049	chr4	+	33943551	33945405	sense overlapping	NM_007726	Cnr1	1854	3123	2406	2158	2998.5	3075	2537	11.5639	11.4664	11.4116	11.7356	11.1639	11.0981
mmu_circRNA_36987	ASCRP4000503	4_77278283_76840200_-438083|21.63|1|2	25714049	chr4	-	77194295	77632379	exonic	NM_011211	Ptprd	305	55	373	238	470	231	93	5.59361	8.72692	8.17012	8.98013	7.51534	6.41568
mmu_circRNA_014199	ASCRP4000504	mm9_circ_014199	circBase	chr2	-	25570017	25570112	sense overlapping	NM_001081199	Mamdc4	95	1261	3054	2518.5	2144	2817	2208.5	10.3189	11.8234	11.6632	11.195	11.0315	10.906
mmu_circRNA_37376	ASCRP4000505	4_108215481_108189988_-25493|12.71|1|3	25714049	chr4	+	108517382	108542876	exonic	NM_175472	Zcchc11	1095	217	154	157	167	251	235	7.76512	7.39622	7.53492	7.37537	7.6272	7.74733
mmu_circRNA_002489	ASCRP4000506	mm9_circ_002489	circBase	chr16	+	91782160	91785351	exonic	NM_010587	Itsn1	217	335.5	246	232.5	249	350.5	333.5	8.42012	8.0788	8.12432	8.03432	8.0788	8.20964
mmu_circRNA_011820	ASCRP4000507	mm9_circ_011820	circBase	chr3	+	54279862	54302294	exonic	NM_016984	Trpc4	845	50	31	32	38	33	33	5.28418	5.00515	5.07692	4.97529	4.84202	5.03777
mmu_circRNA_45363	ASCRP4000508	X_13164091_13121640_-42451|21.66|1|2	25714049	chrX	-	13544513	13586965	exonic	NM_009806	Cask	1053	31	27	29	36	35	28	4.60945	4.85869	5.03043	4.88208	5.04142	4.73669
mmu_circRNA_22196	ASCRP4000509	10_69999252_69997432_-1820|21.41|5|5	25714049	chr10	+	70534683	70536504	exonic	NM_024244	Fam13c	350	128	97	93	94	126.5	122	6.97676	6.66113	6.76427	6.48778	6.71362	6.79923
mmu_circRNA_008797	ASCRP4000510	mm9_circ_008797	circBase	chr5	-	123744954	123745589	exonic	uc008zom.2	Rsrc2	250	45	42	38	54	37	36	4.97191	5.38809	5.38809	5.52741	5.11861	5.08757
mmu_circRNA_34157	ASCRP4000511	2_104610337_104602968_-7369|18.49|5|5	25714049	chr2	-	104762810	104770180	exonic	NM_001123327	Qser1	389	191	217.5	187	114.5	208	418	7.56698	7.89353	7.80061	6.75205	7.38835	8.56239
mmu_circRNA_37330	ASCRP4000512	4_106344353_106343054_-1299|17.55|3|3	25714049	chr4	-	106670448	106671748	exonic	NM_028209	Ttc4	212	172	135.5	118	121.5	170	155	7.40936	7.19595	7.11761	6.8973	7.11587	7.14164
mmu_circRNA_42517	ASCRP4000513	8_3429639_3427349_-2290|17.27|2|2	25714049	chr8	+	3427348	3429639	exonic	NM_133962	Arhgef18	396	326	292	297	304	442	434	8.37701	8.33742	8.51091	8.335	8.40955	8.61024
mmu_circRNA_28629	ASCRP4000514	15_59155533_59155169_-364|21.04|2|2	25714049	chr15	+	59323613	59323978	exonic	NM_009270	Sqle	286	85	71.5	65	55	80.5	91	6.25653	6.26906	6.19551	5.67115	6.11453	6.37787
mmu_circRNA_012843	ASCRP4000516	mm9_circ_012843	circBase	chr5	+	103501366	103501912	exonic	NM_011204	Ptpn13	546	45.5	33	31	41	38	34	4.99387	5.12895	5.00515	4.88208	5.13238	4.95651
mmu_circRNA_19468	ASCRP4000517		25070500	chr7	-	99482784	99482932	exonic	NR_002172	Snord15a	148	51	28	28	46	33	36	5.28418	4.80533	4.92228	5.15262	4.9257	5.03777
mmu_circRNA_19996	ASCRP4000518	1_42723848_42723686_-162|18.66|2|2	25714049	chr1	-	42666840	42667003	exonic	NR_027826	Pantr1	163	388	313	293	281	436.5	405	8.64309	8.44707	8.47926	8.20394	8.3932	8.50662
mmu_circRNA_32073	ASCRP4000519	18_82827598_82826341_-1257|14.07|5|6	25714049	chr18	-	82656948	82658206	exonic	NM_177832	Zfp236	433	539.5	400	389	342	510	473	9.15006	8.83248	8.91599	8.48094	8.58417	8.72066
mmu_circRNA_41708	ASCRP4000520	7_82369717_82350976_-18741|19.68|3|3	25714049	chr7	-	75206089	75224831	sense overlapping	NM_153579	Sv2b	18742	67	59	56.5	85.5	82	75	5.81476	5.93949	5.93949	6.26046	6.15727	6.11973
mmu_circRNA_22714	ASCRP4000521	10_119492122_119436808_-55314|18.29|1|2	25714049	chr10	+	119999751	120055066	exonic	NM_028736	Grip1	1658	208	178	172.5	216	251	213	7.68997	7.6036	7.68268	7.79899	7.61713	7.59025
mmu_circRNA_38033	ASCRP4000522	5_3992138_3948681_-43457|20.01|2|2	25714049	chr5	+	3948680	3992138	exonic	NM_194462	Akap9	4122	44	29	27	30	31	32	5.15262	4.90633	4.92228	4.61927	4.84202	4.87517
mmu_circRNA_37644	ASCRP4000523	4_126703471_126703099_-372|11.29|4|5	25714049	chr4	+	127025854	127026227	exonic	NM_023603	Sfpq	282	56	46	38	64	49	40	5.4958	5.57104	5.43045	5.861	5.42766	5.2563
mmu_circRNA_22376	ASCRP4000525	10_88899354_88876956_-22398|19.60|1|2	25714049	chr10	-	89414210	89436609	sense overlapping	NM_001033331	Gas2l3	22399	92.5	71	64	73	83	80	6.41568	6.19551	6.15727	6.02321	6.14033	6.18563
mmu_circRNA_31194	ASCRP4000526	18_5214917_5213117_-1800|19.33|3|4	25714049	chr18	-	5213118	5214919	exonic	NM_178722	Zfp438	1801	79	82	82	89.5	68	67	6.14033	6.42969	6.53716	6.37425	5.91778	5.94731
mmu_circRNA_40750	ASCRP4000528	6_112638032_112615272_-22760|22.27|2|2	25714049	chr6	-	112665277	112688038	exonic	NM_021385	Rad18	894	51	32	33.5	43	38.5	36	5.35619	4.95651	5.15262	5.15262	5.13238	5.08757
mmu_circRNA_40529	ASCRP4000529	6_86671432_86667380_-4052|18.36|2|4	25714049	chr6	-	86717385	86721438	exonic	NM_011818	Gmcl1	277	52	36	29	47	39.5	41	5.32062	5.23421	4.80963	5.19232	5.07005	5.24367
mmu_circRNA_36776	ASCRP4000530	4_49784338_49783291_-1047|18.01|10|28	25714049	chr4	-	49770418	49771466	exonic	NM_001033351	Grin3a	1048	77.5	122	94	170	100	65.5	5.96858	7.04572	6.79977	7.42519	6.40295	5.93949
mmu_circRNA_39531	ASCRP4000531	5_136191933_136191742_-191|19.37|2|2	25714049	chr5	+	135715871	135716063	exonic	NM_008898	Por	192	178	141.5	106.5	125.5	133	178.5	7.45255	7.26636	6.95561	6.93414	6.77639	7.32677
mmu_circRNA_38564	ASCRP4000532	5_45971966_45946337_-25629|17.12|4|7	25714049	chr5	-	45555097	45580727	exonic	NM_021416	Fam184b	407	51	42.5	38.5	49	47	44	5.45804	5.45804	5.41085	5.34745	5.39379	5.32062
mmu_circRNA_27526	ASCRP4000533	14_48287108_48283431_-3677|15.30|3|3	25714049	chr14	+	47663755	47667433	exonic	NM_008477	Ktn1	698	68	55	52	58	61.5	60	5.78672	5.78454	5.86719	5.68524	5.76256	5.81476
mmu_circRNA_33287	ASCRP4000534	2_32231947_32222823_-9124|19.33|1|2	25714049	chr2	+	32367302	32376427	exonic	NM_028412	Ciz1	1781	603.5	1147	732	713.5	1168	1820.5	9.3071	10.3558	9.8365	9.57608	9.7688	10.6593
mmu_circRNA_33075	ASCRP4000535	2_18238627_18215581_-23046|17.17|14|25	25714049	chr2	-	18293953	18317000	exonic	NM_007869	Dnajc1	598	58	41.5	34	60	39	37	5.45804	5.35035	5.19232	5.68524	5.15262	5.07692
mmu_circRNA_44719	ASCRP4000536	9_80137751_80129268_-8483|15.92|4|4	25714049	chr9	+	80281460	80289944	exonic	NM_001039546	Myo6	869	87.5	70	57	64	81.5	87	6.21991	6.13692	5.98576	5.88357	6.13007	6.30903
mmu_circRNA_20292	ASCRP4000537	1_66800092_66790830_-9262|14.79|1|4	25714049	chr1	+	66744255	66753518	antisense	NM_177645	Kansl1l	9263	56.5	51	46	53	65	67	5.56597	5.75368	5.61339	5.55579	5.75145	5.94731
mmu_circRNA_012419	ASCRP4000538	mm9_circ_012419	circBase	chr7	+	125728308	125770703	exonic	NM_001081022	D430042O09Rik	533	86	69	68	63	70	74	6.20042	6.1128	6.24231	5.83806	5.93949	6.08827
mmu_circRNA_20616	ASCRP4000539	1_107554427_107534087_-20340|16.42|3|3	25714049	chr1	-	105637509	105657850	exonic	NM_013784	Pign	1200	87	67	65	66	75	69	6.22955	6.09004	6.19551	5.93949	6.00461	5.96858
mmu_circRNA_25473	ASCRP4000540	12_85017130_85015289_-1841|16.23|3|3	25714049	chr12	+	83674338	83676180	exonic	NM_027349	Rbm25	699	36	30	28	35.5	33	34	4.57246	4.95651	4.92228	4.83434	4.88615	5.03777
mmu_circRNA_35742	ASCRP4000541	3_88502831_88496998_-5833|17.71|4|4	25714049	chr3	+	88693075	88698909	exonic	NM_028814	2810403A07Rik	490	59	47	48	65	60	62	5.62074	5.57104	5.71415	5.86719	5.68524	5.79107
mmu_circRNA_27842	ASCRP4000542	14_78902043_78898642_-3401|12.22|9|13	25714049	chr14	-	78498834	78502236	exonic	NM_001164503	Akap11	208	60	46	47	52	62	50	5.56597	5.50641	5.71415	5.55579	5.75145	5.5685
mmu_circRNA_44397	ASCRP4000543	9_62767292_62743638_-23654|18.31|4|5	25714049	chr9	-	62895830	62919485	exonic	NM_019663	Pias1	476	115	99	94	95	120	104	6.74814	6.70212	6.74982	6.50575	6.63959	6.56917
mmu_circRNA_32629	ASCRP4000544	19_43368854_43342890_-25964|18.41|1|2	25714049	chr19	-	43268399	43294364	sense overlapping	NM_001081257	Hpse2	25965	41	28.5	31	29	32	29	4.78017	4.8786	5.05233	4.55722	4.86695	4.82589
mmu_circRNA_27127	ASCRP4000545	14_18659489_18645606_-13883|11.83|2|2	25714049	chr14	+	17813091	17826975	sense overlapping	NM_001113417	Thrb	13884	61	39	38	45	53	46.5	5.50905	5.29341	5.28418	5.2563	5.53779	5.3995
mmu_circRNA_26222	ASCRP4000546	13_41292567_41282798_-9769|20.79|2|2	25714049	chr13	-	41187428	41197198	exonic	NM_019423	Elovl2	627	54	40	34.5	49	40	39	5.39379	5.3995	5.15262	5.27497	5.18903	5.11535
mmu_circRNA_20499	ASCRP4000547	1_89580441_89572858_-7583|14.09|3|3	25714049	chr1	+	87676282	87683866	exonic	NM_010566	Inpp5d	365	217	206	151.5	192	130.5	162	7.76125	7.82414	7.47941	7.62355	6.74982	7.19595
mmu_circRNA_40446	ASCRP4000548	6_81914351_81911908_-2443|17.22|3|3	25714049	chr6	-	81961913	81964357	sense overlapping	NM_026490	Mrpl19	2444	95	83	78	87	105	97.5	6.44219	6.40295	6.46006	6.36407	6.4689	6.47229
mmu_circRNA_35682	ASCRP4000549	3_85920799_85897612_-23187|14.40|5|6	25714049	chr3	+	86093689	86116877	exonic	NM_001082414	Sh3d19	1021	423	315	303.5	266	440.5	443	8.7416	8.46674	8.54011	8.10959	8.40566	8.64008
mmu_circRNA_42898	ASCRP4000550	8_55789292_55766699_-22593|14.18|1|2	25714049	chr8	-	54681345	54703939	exonic	NM_028220	Wdr17	1159	172	135.5	125.5	134	219	233	7.41888	7.18319	7.20982	6.99714	7.44188	7.71622
mmu_circRNA_26466	ASCRP4000551	13_59899117_59893137_-5980|17.97|2|2	25714049	chr13	-	59791775	59797756	exonic	NM_153538	Zcchc6	350	61	63	51	75	76.5	68	5.61339	5.96858	5.78017	6.05972	6.01766	5.94731
mmu_circRNA_28109	ASCRP4000552	14_123573887_123568855_-5032|18.85|8|10	25714049	chr14	+	123169632	123174665	exonic	NR_045143	AA536875	431	68	45	44	49.5	58.5	53.5	5.81476	5.43879	5.61339	5.44432	5.69687	5.65454
mmu_circRNA_29293	ASCRP4000553	16_14440152_14419793_-20359|19.60|2|2	25714049	chr16	+	14419699	14440059	exonic	NM_008576	Abcc1	605	385	306	291	306.5	376.5	348	8.60901	8.40672	8.46657	8.34871	8.20598	8.2763
mmu_circRNA_30773	ASCRP4000555	17_66071427_66017206_-54221|20.17|5|5	25714049	chr17	-	65667865	65722087	exonic	NM_133685	Rab31	451	67	54	49	60	65.5	51	5.75145	5.78454	5.78017	5.69687	5.84853	5.5685
mmu_circRNA_41415	ASCRP4000556	7_57535016_57317988_-217028|21.05|1|3	25714049	chr7	+	50062617	50279646	exonic	NM_001037906	Nell1	1116	75	59.5	53	60	79	77	6.15727	5.9512	5.86719	5.77798	6.0865	6.14033
mmu_circRNA_002236	ASCRP4000557	mm9_circ_002236	circBase	chr6	+	72128263	72132163	exonic	NM_011375	St3gal5	236	88	219	177	357	192	116.5	6.22955	7.91062	7.72079	8.55889	7.2896	6.7341
mmu_circRNA_37705	ASCRP4000558	4_130015828_130004437_-11391|21.33|22|96	25714049	chr4	-	130327192	130338584	exonic	NM_153160	Zcchc17	440	123	149	140	167	174	164	6.81854	7.34241	7.3692	7.37066	7.14164	7.21954
mmu_circRNA_32624	ASCRP4000559	19_42650691_42637042_-13649|21.04|20|93	25714049	chr19	+	42562551	42576201	exonic	NM_177464	R3hcc1l	1966	72.5	45.5	44	68	53	45	5.96088	5.55579	5.64736	5.93949	5.58863	5.42488
mmu_circRNA_43267	ASCRP4000560	8_89377188_89370714_-6474|12.53|4|4	25714049	chr8	-	86846814	86853289	exonic	NM_030563	N4bp1	444	137	94.5	84	100	93	112	7.03476	6.61159	6.58866	6.55773	6.32861	6.66588
mmu_circRNA_26548	ASCRP4000561	13_75908656_75893723_-14933|11.14|2|2	25714049	chr13	+	75756274	75771208	sense overlapping	NM_138953	Ell2	14934	44	32.5	28	35.5	35	30	4.97191	5.02708	4.86695	4.75016	4.9257	4.78192
mmu_circRNA_26144	ASCRP4000562	13_24270126_24246547_-23579|22.53|3|3	25714049	chr13	-	24154677	24178257	exonic	NM_026825	Lrrc16a	476	64.5	51.5	47.5	48	53	52	5.80404	5.77359	5.74698	5.31465	5.52741	5.59112
mmu_circRNA_39992	ASCRP4000563	6_29888559_29887581_-978|20.65|2|2	25714049	chr6	+	29937580	29938559	exonic	NM_177204	Strip2	173	79	72	65	83	101	94	6.21991	6.23913	6.19551	6.29226	6.42969	6.42969
mmu_circRNA_37248	ASCRP4000565	4_100866468_100854385_-12083|20.46|1|2	25714049	chr4	-	101181779	101193863	exonic	NM_146145	Jak1	722	63	51	40	59	54.5	54	5.6864	5.75368	5.50111	5.61585	5.60106	5.63048
mmu_circRNA_018846	ASCRP4000566	mm9_circ_018846	circBase	chr10	+	82368570	82368958	exonic	uc007gjn.1	Mif1	188	73	85	85	131.5	175.5	136	5.94536	6.48711	6.60048	7.01351	7.16696	6.94978
mmu_circRNA_36102	ASCRP4000567	3_122672167_122650279_-21888|17.89|7|14	25714049	chr3	-	122947360	122969249	exonic	NM_133857	Usp53	2756	57	44	40	45	45.5	39	5.56597	5.43879	5.41085	5.34745	5.35912	5.22471
mmu_circRNA_015411	ASCRP4000568	mm9_circ_015411	circBase	chr5	-	134621454	134621545	sense overlapping	NM_033561	Eif4h	91	63	53	45	58	48	50	5.713	5.77359	5.57356	5.61585	5.42766	5.50905
mmu_circRNA_19550	ASCRP4000569		25070500	chrX	+	160081781	160086415	sense overlapping	NM_001163085	Map3k15	4634	45	37.5	35	42	40.5	40	5.07005	5.23421	5.21826	5.02708	5.18903	5.18903
mmu_circRNA_37621	ASCRP4000570	4_126588528_126559459_-29069|17.39|9|12	25714049	chr4	-	126882214	126911284	exonic	NM_001114399	Zmym4	2618	1775	1733	1317.5	1417	2470	2116	10.7913	11.0153	10.7003	10.6051	10.8445	10.8424
mmu_circRNA_016530	ASCRP4000571	mm9_circ_016530	circBase	chr2	+	32182457	32183300	exonic	NM_172661	Prrc2b	347	72.5	52.5	46.5	66	46	49	5.93361	5.74249	5.69687	5.88357	5.37659	5.4958
mmu_circRNA_41233	ASCRP4000572	7_27998080_27997331_-749|15.30|1|2	25714049	chr7	-	27212311	27213061	exonic	NM_181593	Itpkc	174	387	454.5	400	447	734	714.5	8.61608	9.00725	8.94896	8.87702	9.13131	9.30235
mmu_circRNA_37422	ASCRP4000573	4_109052634_109034275_-18359|15.65|4|4	25714049	chr4	+	109361669	109380029	exonic	NM_007943	Eps15	1090	3195.5	2586	2223	2551	4942	4798	11.5931	11.5845	11.4551	11.472	11.8449	12.0381
mmu_circRNA_001192	ASCRP4000574	mm9_circ_001192	circBase	chr14	+	32526148	32526878	exonic	NM_001081221	Ercc6	730	71	55	60	50	51	51	5.99333	5.83806	6.09004	5.4958	5.53779	5.59112
mmu_circRNA_35014	ASCRP4000576	2_168040645_168035420_-5225|18.75|2|3	25714049	chr2	+	168209919	168215145	antisense	NM_010072	Dpm1	5226	40	26	30	29	31	27	4.78017	4.75016	4.94874	4.61927	4.80533	4.69305
mmu_circRNA_25421	ASCRP4000577	12_82253740_82236763_-16977|20.25|9|12	25714049	chr12	+	81135775	81152753	exonic	NM_022316	Smoc1	286	50	38.5	32	47	51	41	5.23421	5.31465	5.03043	5.2563	5.44432	5.22471
mmu_circRNA_39825	ASCRP4000578	6_8010885_7984715_-26170|21.03|1|3	25714049	chr6	+	8034714	8060885	antisense	NM_001037865	Col28a1	26171	36	32	28	38	36	38	4.90633	5.02708	4.80963	4.97529	5.04142	5.18903
mmu_circRNA_25749	ASCRP4000579	12_104009490_104006280_-3210|16.15|6|8	25714049	chr12	+	102768069	102771280	exonic	NM_025666	Ubr7	584	41	32	29.5	38.5	28	31	4.78017	5.00515	4.89021	4.83434	4.7635	4.82589
mmu_circRNA_005200	ASCRP4000580	mm9_circ_005200	circBase	chr5	-	120487429	120491223	exonic	NM_023625	Plbd2	427	77	59	58	61.5	61	62.5	6.15727	5.93949	6.01394	5.76256	5.70956	5.87745
mmu_circRNA_21810	ASCRP4000581	10_30382247_30367340_-14907|16.49|2|2	25714049	chr10	-	30647533	30662441	sense overlapping	NM_172495	Ncoa7	14908	82	64.5	58	67	112	102.5	6.19222	6.00461	6.01394	6.01394	6.56663	6.54104
mmu_circRNA_36702	ASCRP4000582	4_44073099_44065643_-7456|13.12|2|2	25714049	chr4	-	44052770	44060227	exonic	NM_015828	Gne	818	37	28	30	41	35	35	4.83012	4.83012	5.03043	5.07362	4.97191	5.03777
mmu_circRNA_40370	ASCRP4000583	6_67024020_67013389_-10631|12.73|7|11	25714049	chr6	+	67063394	67074026	exonic	uc009cfe.1	E230016M11Rik	1795	50	34	35	47.5	52	49.5	5.15262	5.21826	5.30562	5.36497	5.50905	5.5685
mmu_circRNA_34834	ASCRP4000584	2_155802294_155801407_-887|16.11|2|3	25714049	chr2	+	155975670	155976558	exonic	NM_008383	Cep250	492	192	152	132	136	141.5	158	7.59087	7.35532	7.28344	7.04572	6.84283	7.15098
mmu_circRNA_23246	ASCRP4000585	11_42441975_42440046_-1929|18.08|3|3	25714049	chr11	+	42626543	42628473	sense overlapping	NM_008070	Gabrb2	1930	85.5	77.5	73	77	90.5	78	6.28456	6.34719	6.38939	6.16902	6.28611	6.14033
mmu_circRNA_44381	ASCRP4000586	9_60528509_60469376_-59133|12.66|2|2	25714049	chr9	-	60621568	60680702	exonic	NM_145616	Lrrc49	926	111	169	149	155	190	164	6.67414	7.52908	7.45358	7.27687	7.25539	7.20576
mmu_circRNA_41212	ASCRP4000587	7_20022867_20022287_-580|18.06|15|25	25714049	chr7	-	19436937	19437518	exonic	NM_172279	Mark4	220	526	518	522	547	670	628	9.11232	9.19218	9.33492	9.17315	8.98666	9.11037
mmu_circRNA_004670	ASCRP4000588	mm9_circ_004670	circBase	chr9	+	113761589	113773777	exonic	NM_001114347	Clasp2	449	334	276	240	320	383.5	375.5	8.3957	8.26345	8.17927	8.3799	8.22298	8.38997
mmu_circRNA_41662	ASCRP4000589	7_80664594_80586472_-78122|15.32|2|2	25714049	chr7	-	73441585	73519708	exonic	NM_001081345	Chd2	4844	98.5	104	82.5	93	91	86	6.47229	6.77199	6.54877	6.4804	6.27683	6.27528
mmu_circRNA_42502	ASCRP4000590	7_151677557_151677357_-200|19.69|3|4	25714049	chr7	-	144491451	144491652	exonic	NM_001033319	Ppfia1	201	1954	1684.5	1555	1546	2751	2555	10.9485	10.9618	10.945	10.7592	11.0029	11.1174
mmu_circRNA_25332	ASCRP4000591	12_75076148_75068334_-7814|13.58|1|2	25714049	chr12	+	73967346	73975161	sense overlapping	NM_178392	Snapc1	7815	1668	1926	1610	4633	4876	3261.5	10.693	11.1731	11.0003	12.3489	11.8133	11.4902
mmu_circRNA_29146	ASCRP4000592	16_4956032_4953912_-2120|17.81|1|2	25714049	chr16	-	4953818	4955939	exonic	NM_028301	Anks3	218	222.5	174	148	172	218	184	7.80061	7.57141	7.44912	7.44119	7.44188	7.38691
mmu_circRNA_38762	ASCRP4000593	5_72845745_72813264_-32481|21.23|3|3	25714049	chr5	-	72422024	72454506	exonic	NM_016869	Corin	594	59	53	43	58	64	61	5.59361	5.81048	5.57356	5.4958	5.79541	5.79107
mmu_circRNA_38037	ASCRP4000594	5_4003782_3954792_-48990|10.24|2|2	25714049	chr5	+	3954791	4003782	exonic	NM_194462	Akap9	4437	82	73	61.5	63.5	64	67	6.21991	6.23913	6.09004	5.92374	5.861	5.96858
mmu_circRNA_38824	ASCRP4000595	5_76990545_76989355_-1190|13.87|2|3	25714049	chr5	+	76560329	76561520	exonic	NM_027270	Exoc1	306	43	33.5	30	39	31.5	33	4.9257	5.07005	4.92228	4.92965	4.91034	4.92228
mmu_circRNA_41202	ASCRP4000596	7_17435696_17432950_-2746|16.84|1|2	25714049	chr7	+	16847600	16850347	exonic	NM_178900	Prkd2	745	108.5	98	104	75	106	93	6.65279	6.70212	6.90935	6.19058	6.48979	6.40437
mmu_circRNA_35058	ASCRP4000597	2_179893824_179871684_-22140|18.57|5|7	25714049	chr2	+	180136978	180159119	exonic	NM_144500	Osbpl2	1449	84.5	85	88	80	98	70	6.15052	6.45184	6.67649	6.16902	6.39583	6.0158
mmu_circRNA_38565	ASCRP4000598	5_45974175_45964443_-9732|15.92|12|23	25714049	chr5	-	45573203	45582936	exonic	NM_021416	Fam184b	579	118	99	88	109	120.5	114	6.80139	6.7341	6.65518	6.73748	6.65875	6.68937
mmu_circRNA_31560	ASCRP4000599	18_34755918_34738212_-17706|20.71|1|2	25714049	chr18	-	34578557	34596264	sense overlapping	NM_080637	Nme5	17707	77	55	53	60	69	69	6.0158	5.78454	5.92374	5.713	5.89776	5.96858
mmu_circRNA_26221	ASCRP4000600	13_41104733_41103580_-1153|16.86|4|4	25714049	chr13	+	41008210	41009364	exonic	NM_026550	Pak1ip1	274	441	369.5	433	425.5	634	518	8.80143	8.71008	9.07424	8.80748	8.8996	8.84613
mmu_circRNA_29612	ASCRP4000601	16_34392195_34294204_-97991|22.13|8|9	25714049	chr16	-	34294117	34392109	exonic	NM_177357	Kalrn	1697	70	49	43	53	57.5	56	5.80404	5.55579	5.61339	5.55579	5.66168	5.68757
mmu_circRNA_33498	ASCRP4000602	2_44965677_44965536_-141|18.04|2|2	25714049	chr2	-	45110015	45110157	exonic	NM_015753	Zeb2	142	102	91	82.5	88	91	110	6.53392	6.58928	6.58866	6.32861	6.29379	6.6287
mmu_circRNA_23899	ASCRP4000603	11_83907149_83900613_-6536|14.77|1|2	25714049	chr11	-	84087110	84093647	exonic	NM_172562	Tada2a	291	55	44.5	39	49	42.5	44	5.42766	5.55579	5.43045	5.31465	5.23421	5.38809
mmu_circRNA_21913	ASCRP4000604	10_43065780_43065334_-446|17.15|1|3	25714049	chr10	+	43345527	43345974	sense overlapping	NM_027772	Pdss2	447	33	29	27	36	32	34	4.71957	4.90633	4.86695	4.88208	4.9257	4.99387
mmu_circRNA_39049	ASCRP4000605	5_102303152_102301851_-1301|17.61|3|3	25714049	chr5	-	101872831	101874133	intronic	ENSMUST00000174103	Wdfy3	1302	94	69	65	73.5	76.5	86.5	6.38724	6.13692	6.24231	6.1128	6.03426	6.30295
mmu_circRNA_43954	ASCRP4000606	9_32541773_32536260_-5513|18.60|5|6	25714049	chr9	+	32728674	32734188	exonic	NM_011808	Ets1	648	78.5	78.5	58	83	77.5	63.5	6.12491	6.36407	6.03975	6.29226	6.03426	5.82752
mmu_circRNA_28047	ASCRP4000607	14_120724634_120724016_-618|16.50|17|64	25714049	chr14	+	120324793	120325412	exonic	NM_175341	Mbnl2	619	189	155	124	160.5	268	223	7.55935	7.38403	7.19267	7.31926	7.72676	7.65848
mmu_circRNA_35138	ASCRP4000608	3_19976584_19963818_-12766|17.12|2|2	25714049	chr3	+	20063817	20076584	exonic	NM_009210	Hltf	923	197	153	143	159	225.5	225.5	7.61989	7.37537	7.41747	7.33908	7.47469	7.67328
mmu_circRNA_38319	ASCRP4000610	5_28102219_28075354_-26865|20.86|3|3	25714049	chr5	-	27748813	27775679	exonic	NM_018878	Paxip1	2559	19995	14876	13685	14516	25001	23999.5	14.1458	14.0481	14.0481	14.0131	14.2476	14.2817
mmu_circRNA_22903	ASCRP4000611	11_11607907_11600208_-7699|22.81|12|29	25714049	chr11	+	11700204	11707904	exonic	NM_009578	Ikzf1	174	126	127	107	109	82.5	120	6.88209	7.07455	6.96478	6.75205	6.16902	6.76869
mmu_circRNA_19001	ASCRP4000612		25070500	chr11	+	11700203	11707904	sense overlapping	NM_009578	Ikzf1	7701	103	113	85	97	76	115	6.63597	6.89982	6.60048	6.55773	6.01766	6.69981
mmu_circRNA_22352	ASCRP4000613	10_87807456_87787327_-20129|20.43|2|2	25714049	chr10	-	88324581	88344711	sense overlapping	NM_027878	Dram1	20130	58.5	47	42	45	59	52.5	5.61339	5.64256	5.51432	5.15262	5.70956	5.5786
mmu_circRNA_24496	ASCRP4000614	11_120835283_120829309_-5974|19.80|8|17	25714049	chr11	-	120967994	120973969	exonic	NM_027874	Csnk1d	1010	317	259	245	254	352	268.5	8.32398	8.15796	8.22459	8.06921	8.09252	7.92256
mmu_circRNA_004899	ASCRP4000615	mm9_circ_004899	circBase	chr4	-	123382608	123382695	sense overlapping	NM_001199136	Macf1	87	70	54	58	67	61	65	5.89372	5.79541	6.03975	5.9118	5.75145	5.88866
mmu_circRNA_19515	ASCRP4000616		25070500	chr9	-	45972938	45978730	sense overlapping	NM_008775	Pafah1b2	5792	66	61	55.5	80	67	62	5.78672	5.96858	5.96858	6.23435	5.89776	5.83806
mmu_circRNA_34261	ASCRP4000617	2_116997822_116978728_-19094|19.10|22|121	25714049	chr2	+	117152991	117172086	exonic	NM_033524	Spred1	553	106	89	71	81	73	75	6.58303	6.54877	6.35235	6.27838	5.96858	6.10758
mmu_circRNA_36726	ASCRP4000618	4_46031488_46005069_-26419|15.97|2|2	25714049	chr4	+	45992196	46018616	exonic	NM_146142	Tdrd7	1600	279.5	207	206	250	361	314	8.17012	7.82626	7.94078	8.02927	8.13355	8.12776
mmu_circRNA_30995	ASCRP4000619	17_80752079_80693810_-58269|17.68|1|2	25714049	chr17	+	80294469	80352739	sense overlapping	NM_194269	Morn2	58270	158	126	128	143	169	138	7.2757	7.07989	7.24195	7.15267	7.10412	6.96382
mmu_circRNA_30997	ASCRP4000620	17_80752079_80746461_-5618|16.39|2|2	25714049	chr17	+	80347120	80352739	exonic	NM_001145452	Arhgef33	514	172	131	139.5	152.5	175	149	7.38906	7.12193	7.35054	7.26284	7.1514	7.07989
mmu_circRNA_26835	ASCRP4000622	13_100862282_100835832_-26450|16.74|1|2	25714049	chr13	-	100065876	100092327	exonic	NM_001081061	Bdp1	1447	131	107	101	174	231	179.5	6.95561	6.85482	6.86466	7.44981	7.50114	7.32677
mmu_circRNA_003022	ASCRP4000623	mm9_circ_003022	circBase	chr18	-	78856483	78859931	exonic	NM_053099	Setbp1	3448	1522	1146	1117.5	976	2088	1967	10.586	10.3558	10.4745	10.0425	10.6207	10.7486
mmu_circRNA_37190	ASCRP4000624	4_97346101_97345531_-570|18.24|2|2	25714049	chr4	-	97678839	97679410	intronic	ENSMUST00000146447	E130114P18Rik	571	57.5	43.5	44	42	48	43.5	5.47974	5.45804	5.57356	5.23421	5.41085	5.37659
mmu_circRNA_40255	ASCRP4000625	6_50130658_50093718_-36940|14.78|6|7	25714049	chr6	+	50143718	50180659	exonic	NM_019939	Mpp6	1017	59	49	49	56	57.5	57	5.67115	5.60847	5.78017	5.64976	5.62074	5.66879
mmu_circRNA_013251	ASCRP4000626	mm9_circ_013251	circBase	chr9	-	89601041	89603394	exonic	NM_153509	AF529169	2353	68	46	42.5	50	55	57	5.83806	5.58863	5.59361	5.31465	5.5685	5.71758
mmu_circRNA_19269	ASCRP4000627		25070500	chr2	+	157325921	157325988	sense overlapping	NM_019642	Rpn2	67	708	587	545.5	617.5	919	910	9.49643	9.40114	9.41142	9.34807	9.43505	9.68189
mmu_circRNA_29475	ASCRP4000628	16_29298340_29293507_-4833|17.99|5|5	25714049	chr16	-	29293420	29298254	exonic	NM_175650	Atp13a5	362	43	33	34	40	35	33	5.1726	5.02708	5.23421	4.92965	4.95263	5.01634
mmu_circRNA_24454	ASCRP4000629	11_117881046_117858755_-22291|11.71|4|6	25714049	chr11	+	117997440	118019732	exonic	NM_133757	Pgs1	1534	60	41	44	44	49.5	50.5	5.64256	5.3995	5.53779	5.23421	5.45804	5.5786
mmu_circRNA_40385	ASCRP4000630	6_71557600_71543869_-13731|17.34|2|2	25714049	chr6	-	71593874	71607606	exonic	NM_173001	Kdm3a	1800	364	267	262	209	284.5	300	8.51683	8.20394	8.31268	7.72079	7.79575	8.06495
mmu_circRNA_016437	ASCRP4000631	mm9_circ_016437	circBase	chr1	-	155178963	155179058	antisense	NM_021433	Stx6	95	116	85	77	92	115	104	6.76206	6.48711	6.44219	6.4199	6.59676	6.57422
mmu_circRNA_43681	ASCRP4000632	9_3456849_3442961_-13888|17.28|2|2	25714049	chr9	+	3442960	3456849	exonic	NM_027545	Cwf19l2	672	43	31	33	46	33.5	33	5.11535	4.95651	5.07692	5.29341	4.91034	4.99387
mmu_circRNA_28233	ASCRP4000633	15_10393735_10377451_-16284|15.25|2|2	25714049	chr15	-	10447695	10463980	exonic	NM_030046	Dnajc21	1337	40	46	40	54	37	39	4.78017	5.52741	5.43045	5.53779	5.08048	5.11535
mmu_circRNA_19486	ASCRP4000634		25070500	chr8	-	47513281	47514879	sense overlapping	NM_177240	Trappc11	1598	80	70	65.5	76	77.5	82	6.1128	6.15727	6.22955	6.16902	6.03975	6.24707
mmu_circRNA_33755	ASCRP4000635	2_69043235_69038042_-5193|22.00|4|5	25714049	chr2	-	69199984	69205178	exonic	NM_001199123	Spc25	471	49	31	30	46	45	37	5.15262	5.00515	5.00515	5.08757	5.34449	5.15262
mmu_circRNA_34841	ASCRP4000636	2_155965548_155957389_-8159|16.63|1|2	25714049	chr2	-	156131652	156139812	exonic	NM_010911	Nfs1	466	59	52	44	64.5	50	53	5.56597	5.713	5.61339	5.81476	5.48243	5.59112
mmu_circRNA_31345	ASCRP4000637	18_14889610_14885013_-4597|15.88|1|2	25714049	chr18	+	14726503	14731101	exonic	NM_001163609	Psma8	248	84	58	49	69.5	63	58	6.20042	5.8754	5.79324	5.89574	5.76256	5.74249
mmu_circRNA_23982	ASCRP4000639	11_86348962_86317768_-31194|14.15|4|4	25714049	chr11	-	86504265	86535460	exonic	NM_001114334	Rps6kb1	1199	65	42	38	50	45	45	5.74249	5.33559	5.30562	5.34745	5.31465	5.35035
mmu_circRNA_37855	ASCRP4000640	4_140126317_140118629_-7688|17.25|8|15	25714049	chr4	-	140562713	140570402	exonic	NM_172415	Arhgef10l	673	52	42	38	46	37	33	5.32062	5.3995	5.38809	5.21503	4.97191	4.97191
mmu_circRNA_20892	ASCRP4000641	1_136510588_136499027_-11561|19.08|2|2	25714049	chr1	+	134602449	134614011	exonic	NM_152895	Kdm5b	1126	66.5	52	49	60	62	55.5	5.76256	5.78454	5.79324	5.74698	5.75145	5.6829
mmu_circRNA_30039	ASCRP4000642	16_91707538_91699422_-8116|20.03|2|2	25714049	chr16	-	91699176	91707293	exonic	NM_026994	Cryzl1	315	58	45	40	55	53	56.5	5.5339	5.53779	5.44983	5.44432	5.53779	5.6829
mmu_circRNA_31479	ASCRP4000644	18_26511282_26488015_-23267|15.19|2|2	25714049	chr18	+	26329513	26352781	intergenic			23268	67.5	53	57	57	77	72	5.98576	5.78454	6.01394	5.68524	6.03975	6.04886
mmu_circRNA_45705	ASCRP4000645	X_108736056_108702804_-33252|14.39|2|2	25714049	chrX	-	111589194	111622447	exonic	NM_001080549	Hdx	519	70	92	62	88.5	119.5	107	5.83806	6.57422	6.06511	6.33458	6.63597	6.61894
mmu_circRNA_36606	ASCRP4000646	4_33132174_33127708_-4466|15.63|3|3	25714049	chr4	+	33040732	33045199	exonic	NM_019586	Ube2j1	441	42	30	29	42	34	34	4.97191	4.85869	4.92228	4.97529	4.9257	5.03777
mmu_circRNA_31042	ASCRP4000647	17_84175110_84153194_-21916|18.53|2|2	25714049	chr17	+	83753853	83775770	exonic	NM_054082	Mta3	571	81	78	56.5	69	69	82	6.1128	6.3181	5.92374	5.98955	5.861	6.21991
mmu_circRNA_43426	ASCRP4000648	8_109437404_109432105_-5299|12.83|4|5	25714049	chr8	+	106908204	106913504	exonic	NM_011574	Cirh1a	442	120	116	99	106	171	124	6.80892	6.97006	6.86466	6.69286	7.1202	6.83863
mmu_circRNA_37780	ASCRP4000649	4_134491379_134490847_-532|18.70|4|4	25714049	chr4	+	134934931	134935464	exonic	NM_026780	Syf2	209	51	36.5	28	48	35	36	5.21826	5.23421	4.94874	5.29341	5.07005	5.03777
mmu_circRNA_25822	ASCRP4000650	12_110105987_110104223_-1764|21.31|2|2	25714049	chr12	-	108866012	108867777	exonic	NM_011710	Wars	388	42	28.5	29	40	26	29	5.01634	4.9257	4.92228	4.95651	4.67434	4.82589
mmu_circRNA_20079	ASCRP4000651	1_53680573_53674569_-6004|17.71|3|6	25714049	chr1	-	53617724	53623729	sense overlapping	NM_001252070	Dnah7a	6005	113.5	90	91	122	145	121	6.72276	6.57422	6.71591	6.8973	6.89225	6.78731
mmu_circRNA_32825	ASCRP4000652	19_58902828_58895490_-7338|22.26|6|9	25714049	chr19	-	58820999	58828338	exonic	NM_175199	Hspa12a	620	561	441	418	384	617	665	9.18992	8.96289	9.01946	8.6802	8.86198	9.19218
mmu_circRNA_013555	ASCRP4000653	mm9_circ_013555	circBase	chr6	+	84874914	84875001	antisense	NM_177077	Exoc6b	87	120	110.5	89	127	152	146	6.76538	6.86259	6.67649	6.9643	6.92922	7.04936
mmu_circRNA_19553	ASCRP4000654		25070500	chrX	-	166411813	166428637	sense overlapping	NM_177429	Ofd1	16824	46	41.5	37	55	38.5	44	5.23421	5.3995	5.30562	5.61585	5.1726	5.38809
mmu_circRNA_23870	ASCRP4000655	11_81128591_81110560_-18031|15.93|1|3	25714049	chr11	-	81297057	81315089	intronic	ENSMUST00000066197	Asic2	18032	46	32	34	41.5	34	35	5.13238	5.02708	5.21826	5.0014	4.95263	4.99387
mmu_circRNA_30474	ASCRP4000656	17_33519531_33517880_-1651|17.17|2|2	25714049	chr17	-	33380934	33382586	intronic	AK158526		1652	35	31	30	38	40	33	4.75016	4.95651	5.03043	4.86283	5.11861	4.92228
mmu_circRNA_21650	ASCRP4000657	10_10568645_10568248_-397|15.47|5|6	25714049	chr10	-	10848449	10848847	intronic	ENSMUST00000044306	Grm1	398	61	61	55.5	56	59	65	5.74249	6.0158	6.01394	5.58112	5.70956	5.92572
mmu_circRNA_44165	ASCRP4000658	9_53037356_52957608_-79748|10.76|3|3	25714049	chr9	-	53149502	53229251	exonic	NM_029936	Ddx10	1465	104	92.5	81	89	120	119	6.56727	6.61894	6.50311	6.36407	6.63959	6.77474
mmu_circRNA_35622	ASCRP4000659	3_78978971_78976830_-2141|20.60|2|3	25714049	chr3	-	79172907	79175049	sense overlapping	uc008pnn.1	Rapgef2	2142	57	57	52.5	58	64.5	57	5.39379	5.88967	5.85685	5.68524	5.76256	5.68757
mmu_circRNA_016017	ASCRP4000660	mm9_circ_016017	circBase	chr9	+	64178285	64178345	sense overlapping	NM_024212	Rpl4	60	46	35	33	38	39	38	5.1726	5.1726	5.11861	5.02708	5.10514	5.11535
mmu_circRNA_39244	ASCRP4000661	5_119130980_119043342_-87638|17.95|11|26	25714049	chr5	+	118593332	118680971	exonic	NM_172424	Med13l	407	106	90	77	94	71	78	6.598	6.50642	6.4213	6.4199	5.93949	6.15727
mmu_circRNA_007217	ASCRP4000662	mm9_circ_007217	circBase	chr13	+	23739400	23739466	sense overlapping	NM_015786	Hist1h1c	66	449	375	366	381	286.5	361.5	8.83275	8.73074	8.82428	8.66606	7.80276	8.34039
mmu_circRNA_41361	ASCRP4000663	7_53490611_53474669_-15942|14.73|1|2	25714049	chr7	-	46219298	46235241	sense overlapping	NM_023649	Ush1c	15943	56.5	57.5	50.5	106.5	106	85.5	5.47974	5.8754	5.76256	6.65637	6.47905	6.28611
mmu_circRNA_009340	ASCRP4000664	mm9_circ_009340	circBase	chr13	+	23739295	23739355	sense overlapping	NM_015786	Hist1h1c	60	207	163.5	149	148	147	156	7.71622	7.47672	7.44464	7.23159	6.90534	7.14164
mmu_circRNA_31433	ASCRP4000665	18_24668423_24665335_-3088|12.40|8|8	25714049	chr18	-	24506833	24509922	exonic	NM_144861	Rprd1a	638	69	114	101	181	116	72	5.74249	6.89427	6.80892	7.44981	6.58366	6.03426
mmu_circRNA_27895	ASCRP4000666	14_81790918_81769852_-21066|16.96|3|3	25714049	chr14	-	81370044	81391111	intergenic			21067	1135	1046	894.5	965.5	1376.5	1184	10.1816	10.2293	10.1242	10.0213	10.0251	10.0273
mmu_circRNA_21928	ASCRP4000667	10_45397069_45308186_-88883|18.72|2|2	25714049	chr10	+	45588379	45677263	exonic	NM_172473	Hace1	2135	104	102	88.5	110	126	114.5	6.51499	6.76316	6.64621	6.69286	6.72105	6.71934
mmu_circRNA_22058	ASCRP4000668	10_58001158_57961917_-39241|15.84|2|3	25714049	chr10	+	58499168	58538410	exonic	NM_001162956	Ccdc138	1158	112.5	87	85	93	118	111	6.70673	6.48711	6.60048	6.53262	6.60295	6.67649
mmu_circRNA_21570	ASCRP4000669	1_193961371_193949747_-11624|15.05|1|2	25714049	chr1	-	192125865	192137489	exonic	NM_144814	Rcor3	350	64	41	37	46	45	47.5	5.86513	5.3995	5.34745	5.29341	5.34449	5.45258
mmu_circRNA_23949	ASCRP4000670	11_85345445_85309330_-36115|21.45|3|3	25714049	chr11	+	85495827	85531943	exonic	NM_138681	Bcas3	550	87	71	67	68	87.5	68	6.33011	6.21829	6.24231	5.93949	6.23754	5.96858
mmu_circRNA_31307	ASCRP4000671	18_12084873_12064434_-20439|21.02|4|5	25714049	chr18	+	11905924	11926364	exonic	NM_001146287	Cables1	436	570	441	449	471	658	514.5	9.22118	8.96289	9.11753	8.96998	8.96686	8.83459
mmu_circRNA_19383	ASCRP4000673		25070500	chr5	-	122489235	122491786	sense overlapping	NM_009722	Atp2a2	2551	177	188	154	207	251	205	7.42379	7.6555	7.50744	7.70762	7.62446	7.53103
mmu_circRNA_20709	ASCRP4000674	1_121640016_121602732_-37284|15.71|2|2	25714049	chr1	-	119706154	119743439	exonic	NM_019933	Ptpn4	768	2482	1848	1751.5	1641	3277	2983.5	11.2747	11.0954	11.1443	10.8674	11.257	11.3477
mmu_circRNA_29545	ASCRP4000675	16_32619262_32615279_-3983|19.07|2|2	25714049	chr16	+	32615192	32619176	exonic	NM_011638	Tfrc	808	115	98.5	82	102	117	108	6.74814	6.68703	6.53716	6.63597	6.61894	6.61894
mmu_circRNA_23201	ASCRP4000676	11_35048410_34985075_-63335|15.22|3|3	25714049	chr11	+	35171572	35234908	exonic	NM_011412	Slit3	216	61	49	47	49	52	55	5.713	5.53779	5.55579	5.1726	5.45804	5.5786
mmu_circRNA_26547	ASCRP4000677	13_75758999_75749335_-9664|17.13|1|2	25714049	chr13	-	75611886	75621551	intergenic			9665	141	107.5	107	178	211	140	7.02602	6.86878	6.95561	7.51534	7.39336	6.98722
mmu_circRNA_42241	ASCRP4000678	7_127799691_127794348_-5343|19.13|2|2	25714049	chr7	+	120650833	120656177	exonic	NM_025899	Uqcrc2	454	46.5	47	45	60	62	53	5.04142	5.57104	5.59361	5.74698	5.77798	5.66879
mmu_circRNA_33521	ASCRP4000679	2_49169245_49127561_-41684|20.62|5|10	25714049	chr2	+	49272040	49313725	exonic	NM_029924	Mbd5	2582	54	41	47.5	61	61.5	53	5.35619	5.47434	5.66405	5.76256	5.77798	5.63048
mmu_circRNA_31563	ASCRP4000680	18_34797127_34795940_-1187|17.11|9|13	25714049	chr18	-	34636285	34637473	exonic	NM_178347	Cdc23	412	112.5	92	88.5	102	117	111	6.74814	6.58928	6.64621	6.58679	6.61894	6.66588
mmu_circRNA_21531	ASCRP4000681	1_192042847_192040461_-2386|15.60|3|5	25714049	chr1	+	190216581	190218968	sense overlapping	uc007ebd.1	AK142161	2387	190	160	172	183.5	275	222.5	7.607	7.45187	7.67916	7.53687	7.75319	7.65848
mmu_circRNA_35989	ASCRP4000682	3_109460927_109309314_-151613|16.21|3|3	25714049	chr3	+	109506395	109658009	exonic	NM_020505	Vav3	1572	33	30	30	43	58.5	35.5	4.71957	4.95651	5.07692	5.11535	5.71758	5.05595
mmu_circRNA_35953	ASCRP4000683	3_104841905_104835571_-6334|17.05|4|5	25714049	chr3	-	105032652	105038987	exonic	NM_030249	Cttnbp2nl	231	136.5	125	110	134	147	137	7.02001	7.08963	6.98722	7.02048	6.9213	6.95561
mmu_circRNA_36108	ASCRP4000684	3_123265002_123249687_-15315|20.65|2|2	25714049	chr3	-	123546768	123562084	exonic	NM_031186	Ndst3	860	47	36	36	40	44	39	5.11535	5.08403	5.25945	5.08757	5.31465	5.1726
mmu_circRNA_25247	ASCRP4000685	12_70445966_70445116_-850|19.16|8|11	25714049	chr12	-	69344128	69344979	exonic	NM_025441	Nemf	210	54.5	35	36	44	36	34	5.41085	5.21826	5.25945	5.15262	5.08048	5.03777
mmu_circRNA_35900	ASCRP4000689	3_101399031_101398921_-110|22.48|2|2	25714049	chr3	-	101594997	101595108	exonic	NM_144900	Atp1a1	111	154.5	122	96	108.5	92	103	7.23159	7.05434	6.81854	6.70443	6.32111	6.56028
mmu_circRNA_006797	ASCRP4000690	mm9_circ_006797	circBase	chr5	+	16299928	16333825	exonic	NM_009784	Cacna2d1	917	38	29	30	43	36	31	4.97191	4.90633	5.00515	5.19232	5.00889	4.82589
mmu_circRNA_34111	ASCRP4000691	2_102221098_102197574_-23524|18.59|2|4	25714049	chr2	-	102357416	102380941	exonic	NM_020267	Trim44	318	40.5	27	31	34	31	27	4.85869	4.62902	5.03043	4.88208	4.84202	4.73669
mmu_circRNA_30123	ASCRP4000692	16_96239331_96224041_-15290|16.37|7|8	25714049	chr16	-	96002433	96017724	exonic	NM_145125	Brwd1	2629	89	66.5	59	77	67	81	6.30903	6.10059	6.03975	6.08118	5.861	6.21991
mmu_circRNA_30315	ASCRP4000693	17_24571100_24570078_-1022|17.36|9|10	25714049	chr17	+	24433132	24434155	sense overlapping	NM_010023	Eci1	1023	80	62	59	67	67	69	6.08827	6.03975	6.06511	5.96666	5.88154	5.96858
mmu_circRNA_41747	ASCRP4000694	7_86824052_86822113_-1939|13.57|4|4	25714049	chr7	+	79677226	79679166	exonic	NM_029835	Ticrr	371	78	58	58	67	80	62	6.06511	5.8754	5.99521	5.88357	6.07585	5.83806
mmu_circRNA_23478	ASCRP4000695	11_62105720_62097099_-8621|20.49|19|245	25714049	chr11	+	62283596	62292218	exonic	NM_028360	Ttc19	364	42	33	30.5	42	31	34	4.85869	5.04142	5.00515	5.11535	4.80533	4.99387
mmu_circRNA_38199	ASCRP4000696	5_20537543_20535594_-1949|15.45|2|2	25714049	chr5	-	21029775	21031725	intronic	ENSMUST00000140057	Ptpn12	1950	70	55	60	63	75	60.5	6.03426	5.86306	6.09004	5.80404	5.97624	5.8527
mmu_circRNA_34734	ASCRP4000697	2_146261742_146235909_-25833|18.43|2|2	25714049	chr2	-	146410172	146436006	exonic	NM_001033348	Ralgapa2	1317	101.5	84	87	94	120	112.5	6.50575	6.46823	6.65518	6.4199	6.65279	6.68236
mmu_circRNA_001121	ASCRP4000698	mm9_circ_001121	circBase	chr6	+	17850356	17855028	exonic	NM_022332	St7	322	47.5	35	35	38	34	31	5.13238	5.00515	5.1726	5.02708	4.91034	4.92228
mmu_circRNA_26184	ASCRP4000699	13_32326266_32192226_-134040|19.63|2|4	25714049	chr13	-	32100356	32234397	exonic	NM_146041	Gmds	669	56.5	41	37	49	55	43	5.47974	5.43879	5.34745	5.4958	5.58863	5.32062
mmu_circRNA_36284	ASCRP4000700	3_146624728_146564288_-60440|16.29|2|2	25714049	chr3	+	146901323	146961764	exonic	NM_001302957	Ttll7	2097	92	85	71	119	128	106	6.36844	6.48711	6.3316	6.85274	6.75205	6.60172
mmu_circRNA_26607	ASCRP4000701	13_78042136_78041915_-221|18.61|3|6	25714049	chr13	+	77902653	77902875	exonic	NM_138312	Fam172a	222	63.5	51.5	51	56	58	52	5.713	5.64256	5.78017	5.713	5.68524	5.5685
mmu_circRNA_39215	ASCRP4000703	5_116113895_116105910_-7985|21.86|4|4	25714049	chr5	-	115655900	115663886	exonic	NM_001080808	Ccdc64	530	77.5	51.5	49	62	55	52	6.00648	5.74249	5.78017	5.74698	5.61339	5.61707
mmu_circRNA_20220	ASCRP4000704	1_60533676_60491087_-42589|14.15|4|5	25714049	chr1	+	60434242	60476832	exonic	NM_001198570	Abi2	1342	38	29	30	38.5	35	34	4.90633	4.85869	4.97191	4.95651	4.97191	4.95651
mmu_circRNA_21733	ASCRP4000705	10_19981789_19965076_-16713|20.65|2|2	25714049	chr10	+	20245269	20261983	exonic	NM_008635	Map7	632	45	40	45.5	59	39.5	41	5.01634	5.29341	5.59361	5.68524	5.20202	5.2563
mmu_circRNA_002776	ASCRP4000706	mm9_circ_002776	circBase	chr1	-	25126640	25131401	exonic	NM_175642	Adgrb3	288	101	80.5	73	93.5	114	109	6.54877	6.37715	6.38939	6.44496	6.59676	6.6287
mmu_circRNA_27268	ASCRP4000707	14_27771697_27755834_-15863|18.86|2|2	25714049	chr14	-	26942647	26958511	exonic	NM_145221	Appl1	1012	37	30	27	32	33	35	4.9257	4.90633	4.80963	4.67434	4.88615	4.99387
mmu_circRNA_30392	ASCRP4000708	17_28125861_28122011_-3850|12.20|3|3	25714049	chr17	+	27985065	27988916	exonic	NM_181413	Anks1	774	62	60	48	61.5	62	63	5.80404	5.9512	5.71415	5.84331	5.77798	5.86306
mmu_circRNA_006613	ASCRP4000709	mm9_circ_006613	circBase	chr8	-	67882980	67908889	exonic	NM_030263	Psd3	550	232	197.5	208	216	270	235	7.8788	7.76457	7.96985	7.79899	7.72676	7.73863
mmu_circRNA_30567	ASCRP4000710	17_47490894_47478015_-12879|16.42|2|4	25714049	chr17	+	47341065	47353945	exonic	NM_172622	Trerf1	533	69.5	90.5	76.5	107.5	120	112	5.8254	6.58303	6.44219	6.6504	6.63959	6.66588
mmu_circRNA_30789	ASCRP4000711	17_66336833_66328842_-7991|19.37|2|2	25714049	chr17	-	65979501	65987493	exonic	NM_001025572	Ankrd12	4757	39	30	26	39	29	30	4.78017	4.85869	4.75016	4.83434	4.84202	4.78192
mmu_circRNA_013630	ASCRP4000712	mm9_circ_013630	circBase	chr17	-	84386510	84398327	exonic	NM_183021	Thada	462	47.5	41	36	54	51.5	50	5.32062	5.36788	5.25945	5.52741	5.52741	5.5685
mmu_circRNA_28594	ASCRP4000713	15_50654254_50653651_-603|18.69|2|2	25714049	chr15	-	50822104	50822708	exonic	NM_032000	Trps1	604	42	32	29.5	42.5	35	33.5	4.75016	5.00515	4.92228	5.13238	5.02708	4.97191
mmu_circRNA_19703	ASCRP4000714	1_16430539_16356160_-74379|19.91|6|6	25714049	chr1	-	16366078	16440458	exonic	NM_025303	Stau2	948	247	253	236	268.5	343	303.5	7.96528	8.12432	8.13462	8.1312	8.04688	8.07479
mmu_circRNA_41353	ASCRP4000715	7_52614711_52614158_-553|15.61|2|2	25714049	chr7	-	45358787	45359341	exonic	NM_029741	Ppfia3	150	62	51	52	68	60	55	5.74249	5.74249	5.86719	5.9118	5.66168	5.68757
mmu_circRNA_004592	ASCRP4000716	mm9_circ_004592	circBase	chrX	+	151376747	151399803	exonic	NM_198105	Fam120c	459	289	229.5	232	227	316	176	8.19104	7.99528	8.11003	7.88491	7.94274	7.31474
mmu_circRNA_23399	ASCRP4000717	11_57056621_57031274_-25347|22.53|4|4	25714049	chr11	+	57217771	57243119	exonic	NM_008165	Gria1	1124	269	227	195.5	215.5	355	310	8.0859	7.97654	7.85977	7.76457	8.1013	8.11133
mmu_circRNA_27541	ASCRP4000718	14_49706034_49693224_-12810|14.62|2|2	25714049	chr14	+	49073548	49086359	sense overlapping	NM_144535	Ap5m1	12811	48	31	30	31	34	32	5.07005	4.85869	5.00515	4.78017	4.97191	4.92228
mmu_circRNA_34457	ASCRP4000719	2_125601467_125593111_-8356|16.87|3|3	25714049	chr2	-	125767374	125775731	exonic	NM_177608	Secisbp2l	1008	109	100	95	105	162	141	6.6287	6.7341	6.79977	6.67767	7.03842	7.00885
mmu_circRNA_40512	ASCRP4000720	6_85903488_85900012_-3476|22.14|2|2	25714049	chr6	-	85950017	85953494	exonic	NM_028099	Dusp11	308	43.5	26.5	27	41.5	28	30	4.9257	4.71957	4.86695	4.91433	4.58253	4.87517
mmu_circRNA_45283	ASCRP4000721	9_121379438_121378103_-1335|15.69|1|2	25714049	chr9	+	121468984	121470320	exonic	uc009sdd.1	Trak1	196	62	47	42	55	48	47	5.65454	5.64256	5.46621	5.55579	5.48243	5.45258
mmu_circRNA_31866	ASCRP4000722	18_65842661_65816005_-26656|17.85|2|2	25714049	chr18	+	65656350	65683007	exonic	uc008fff.2	Zfp532	395	106.5	89	79.5	96	137	127.5	6.69169	6.52416	6.53068	6.52416	6.81854	6.85482
mmu_circRNA_39016	ASCRP4000723	5_98433959_98432246_-1713|19.10|7|8	25714049	chr5	-	98003226	98004940	exonic	NM_133738	Antxr2	340	43	36	29	33.5	38	31	5.01634	5.1726	4.97191	4.80533	5.08048	4.99387
mmu_circRNA_40537	ASCRP4000724	6_87238833_87232681_-6152|13.65|2|3	25714049	chr6	-	87282686	87288839	exonic	NM_054041	Antxr1	346	52	37	36	44	36	37	5.39379	5.21826	5.25945	5.11535	5.00889	5.07692
mmu_circRNA_32456	ASCRP4000725	19_32892550_32872561_-19989|17.02|4|6	25714049	chr19	+	32798070	32818060	exonic	NM_008960	Pten	817	219	173	153.5	169	295	273	7.76125	7.57646	7.50148	7.36008	7.84573	7.93637
mmu_circRNA_32455	ASCRP4000726	19_32892550_32867039_-25511|18.97|11|19	25714049	chr19	+	32792548	32818060	exonic	NM_008960	Pten	862	249	168	162.5	161	312	290	7.99268	7.52908	7.58149	7.34315	7.92504	8.01237
mmu_circRNA_34257	ASCRP4000727	2_114395286_114393656_-1630|18.91|5|5	25714049	chr2	-	114567919	114569550	exonic	NM_025675	Dph6	193	53	38	37	47	47	43	5.34153	5.2563	5.25945	5.19232	5.42766	5.34153
mmu_circRNA_36268	ASCRP4000729	3_145516240_145508669_-7571|18.09|6|9	25714049	chr3	+	145845704	145853276	exonic	NM_026993	Ddah1	294	63	52	49	44	60.5	57	5.6864	5.72442	5.74698	5.27497	5.71758	5.71758
mmu_circRNA_46010	ASCRP4000730	Y_704711_686969_-17742|19.73|2|2	25714049	chrY	-	1350525	1368268	exonic	NM_148943	Usp9y	1347	50	43.5	41	42	60	54	5.28418	5.45804	5.48243	5.23421	5.72896	5.64256
mmu_circRNA_37064	ASCRP4000731	4_86248867_86240645_-8222|19.02|4|4	25714049	chr4	-	86594740	86602963	exonic	NM_173400	Haus6	752	529	549	454.5	505	999	840	9.09374	9.29815	9.13335	9.05742	9.55562	9.54286
mmu_circRNA_20224	ASCRP4000732	1_60527683_60510448_-17235|22.76|2|3	25714049	chr1	+	60453603	60470839	exonic	NM_198127	Abi2	333	48	41.5	35	42	51	48	5.32062	5.42488	5.19232	5.15262	5.53779	5.50905
mmu_circRNA_005985	ASCRP4000733	mm9_circ_005985	circBase	chr11	+	50296198	50296265	antisense	NM_007597	Canx	67	2886.5	2659	2607	2519	4455	3705	11.4494	11.6221	11.7283	11.4399	11.6872	11.6455
mmu_circRNA_007371	ASCRP4000734	mm9_circ_007371	circBase	chr9	+	100705152	100803354	exonic	NM_009282	Stag1	975	45	33	32	53.5	41.5	34	5.01634	5.02708	5.11861	5.50905	5.1726	5.03777
mmu_circRNA_33233	ASCRP4000735	2_29768160_29756597_-11563|13.59|2|2	25714049	chr2	+	29901076	29912640	exonic	NM_013615	Odf2	666	86	123	120.5	135	93	94.5	6.21991	7.04572	7.13396	7.05117	6.32111	6.43942
mmu_circRNA_001327	ASCRP4000736	mm9_circ_001327	circBase	chr11	+	70874745	70887171	exonic	NM_019400	Rabep1	494	48	34	32	40	33	29.5	5.07005	5.08403	4.97191	5.11535	4.88615	4.80533
mmu_circRNA_42478	ASCRP4000737	7_149316003_149299709_-16294|17.93|2|4	25714049	chr7	+	142113803	142130098	intergenic			16295	241	195	179.5	208	321	260	7.92751	7.74761	7.74369	7.72534	7.96095	7.87445
mmu_circRNA_41718	ASCRP4000738	7_83480210_83462966_-17244|20.51|2|2	25714049	chr7	+	76318079	76335324	exonic	NM_001199224	Agbl1	437	2055	1375	1275.5	1413	2552	2028	10.9953	10.6501	10.6658	10.6033	10.886	10.7947
mmu_circRNA_25212	ASCRP4000739	12_66171039_66166724_-4315|14.08|5|5	25714049	chr12	-	65065736	65070052	exonic	NM_013902	Fkbp3	414	46	33	29	30	37	30	5.13238	5.02708	4.97191	4.61927	5.07005	4.78192
mmu_circRNA_016732	ASCRP4000741	mm9_circ_016732	circBase	chr19	-	45885951	45892148	exonic	NM_198296	9130011E15Rik	286	55	40	34	37	38	36	5.37659	5.31465	5.11861	4.97529	5.00889	5.07692
mmu_circRNA_41335	ASCRP4000742	7_48738329_48714179_-24150|14.38|1|2	25714049	chr7	-	41458808	41482959	sense overlapping	NM_001033530	AW146154	24151	65.5	47.5	48	67	90	75	5.77359	5.64256	5.78017	5.92374	6.25968	6.10758
mmu_circRNA_017722	ASCRP4000743	mm9_circ_017722	circBase	chr11	+	23261834	23271205	exonic	NM_134014	Xpo1	307	51	29	31	42.5	38.5	37	5.28418	4.83012	5.07692	5.08757	5.11861	5.07692
mmu_circRNA_29113	ASCRP4000744	15_102309178_102303716_-5462|12.45|7|9	25714049	chr15	+	102473284	102478747	exonic	NM_001174073	Pcbp2	424	49.5	34	36	41	41	42	5.15262	5.04142	5.25945	5.21503	5.22149	5.35035
mmu_circRNA_19196	ASCRP4000745		25070500	chr17	+	58593659	58594165	sense overlapping	ENSMUST00000050706	Gm5815	506	70.5	60	60	92	56	60	5.93361	5.93949	6.11973	6.38292	5.64256	5.81476
mmu_circRNA_25336	ASCRP4000746	12_75263863_75256164_-7699|21.20|8|17	25714049	chr12	+	74155176	74162876	intronic	ENSMUST00000110451	Syt16	7700	68	47	51	67	73.5	68	5.96858	5.53779	5.83806	5.92374	6.01766	5.94731
mmu_circRNA_28073	ASCRP4000747	14_122067721_122050972_-16749|21.89|6|6	25714049	chr14	-	121651749	121668499	exonic	NM_134074	Dock9	717	207	172	153	219.5	254	238	7.70186	7.54461	7.49915	7.84834	7.64263	7.76402
mmu_circRNA_015638	ASCRP4000748	mm9_circ_015638	circBase	chr19	-	4784723	4788042	intronic	ENSMUST00000178353	Gm21992	3319	77	55.5	46	69	57	47	6.04158	5.84853	5.61339	5.96666	5.64256	5.43045
mmu_circRNA_30235	ASCRP4000749	17_12465086_12446948_-18138|17.23|3|3	25714049	chr17	-	12254081	12272220	exonic	NM_011948	Map3k4	2624	684.5	528	501	432	958.5	892.5	9.45472	9.2379	9.26922	8.84978	9.4941	9.65902
mmu_circRNA_21497	ASCRP4000750	1_187096521_187090780_-5741|18.02|7|10	25714049	chr1	+	185266900	185272642	exonic	NM_001163754	Rab3gap2	419	55.5	49	44	67	67	59	5.37659	5.50641	5.59361	5.861	5.89776	5.73122
mmu_circRNA_25020	ASCRP4000751	12_45557689_45488887_-68802|21.72|3|6	25714049	chr12	+	44387899	44456702	exonic	NM_176930	Nrcam	234	634	722	618	673	1231	1118	9.36495	9.67397	9.60292	9.48196	9.84894	9.95
mmu_circRNA_33722	ASCRP4000752	2_66180814_66180409_-405|15.49|1|2	25714049	chr2	-	66342351	66342757	intronic	ENSMUST00000077489	Scn1a	406	75	64	57	73	83	66.5	6.00648	6.0158	5.9512	6.08118	6.15727	5.92572
mmu_circRNA_31367	ASCRP4000754	18_21043758_21018934_-24824|19.55|5|6	25714049	chr18	-	20860432	20885257	exonic	NM_029491	Trappc8	1439	48	32.5	30	36	38	31.5	5.11535	5.07005	4.97191	4.83434	5.08048	4.89021
mmu_circRNA_21107	ASCRP4000755	1_160530640_160503083_-27557|16.51|2|2	25714049	chr1	+	158572951	158600509	exonic	NM_007495	Astn1	726	56	39	37	47.5	41.5	43	5.42766	5.36788	5.38809	5.23421	5.23421	5.32062
mmu_circRNA_27523	ASCRP4000756	14_48127121_48120469_-6652|18.30|3|5	25714049	chr14	+	47500793	47507446	exonic	uc007tih.2	Fbxo34	406	11142	9365	7930	9751	15540	14825	13.395	13.4457	13.3347	13.4121	13.5779	13.6475
mmu_circRNA_24358	ASCRP4000757	11_107548204_107546605_-1599|14.76|2|2	25714049	chr11	+	107685290	107686890	sense overlapping	NM_198298	Helz	1600	57	46.5	44	48	54	52	5.59361	5.57104	5.61339	5.19232	5.5786	5.61707
mmu_circRNA_21474	ASCRP4000758	1_183546953_183520571_-26382|19.62|3|4	25714049	chr1	+	181590439	181616822	intergenic			26383	40	31	29	34	39	35	5.07005	4.95651	4.97191	4.83434	5.15262	5.03777
mmu_circRNA_26970	ASCRP4000759	13_113411568_113391620_-19948|17.85|3|17	25714049	chr13	-	112601411	112621360	exonic	NM_010029	Ddx4	851	50	30	27	36	40	37	5.32062	4.90633	4.92228	4.67434	5.18903	5.11535
mmu_circRNA_29772	ASCRP4000760	16_45789230_45757212_-32018|13.95|2|2	25714049	chr16	-	45757098	45789117	exonic	NM_153412	Phldb2	1314	43.5	31.5	32	37	35	31	5.13238	5.00515	5.11861	4.72867	4.91034	4.82589
mmu_circRNA_39352	ASCRP4000761	5_124106095_124053608_-52487|21.17|2|2	25714049	chr5	-	123603598	123656086	exonic	NM_019765	Clip1	3561	145	108	96	75	93.5	96	7.17987	6.83863	6.79977	6.14373	6.31357	6.45321
mmu_circRNA_37547	ASCRP4000762	4_122525778_122521238_-4540|21.60|4|4	25714049	chr4	+	122843994	122848535	exonic	NM_008917	Ppt1	412	228	224	209	230	359.5	326.5	7.81589	7.95756	7.98369	7.89808	8.12776	8.17865
mmu_circRNA_42041	ASCRP4000763	7_109534715_109531864_-2851|21.31|2|5	25714049	chr7	+	102383349	102386201	sense overlapping	NM_009287	Stim1	2852	160	119.5	114	141	194	182	7.29803	7.01909	7.05298	7.1202	7.2846	7.35825
mmu_circRNA_009381	ASCRP4000764	mm9_circ_009381	circBase	chr15	+	5160602	5170016	exonic	NM_001013367	Prkaa1	469	43.5	37	36	41	45	41	5.1726	5.11535	5.28418	5.19232	5.34449	5.28727
mmu_circRNA_21601	ASCRP4000765	10_7328437_7315902_-12535|21.47|3|4	25714049	chr10	+	7596103	7608639	exonic	NM_172784	Lrp11	735	96	60	50	66	57	60	6.44219	5.93949	5.74698	5.9118	5.70956	5.81476
mmu_circRNA_33527	ASCRP4000766	2_49556625_49535685_-20940|19.58|6|9	25714049	chr2	+	49680164	49701105	exonic	NM_008449	Kif5c	751	47	37	36	42	46	44	5.11535	5.1726	5.32363	5.23421	5.35912	5.38809
mmu_circRNA_21453	ASCRP4000767	1_182668768_182663297_-5471|17.29|12|18	25714049	chr1	+	180733165	180738637	exonic	NM_133225	Acbd3	617	67	47	51.5	56	57.5	59	5.81476	5.60847	5.85685	5.74698	5.64976	5.79107
mmu_circRNA_24538	ASCRP4000768	12_3496936_3484445_-12491|18.20|2|3	25714049	chr12	+	3484444	3496936	exonic	NM_172421	Asxl2	1079	160	143.5	111	124	174	155	7.31398	7.28383	7.02648	6.92526	7.1514	7.1215
mmu_circRNA_30384	ASCRP4000769	17_27640478_27609853_-30625|25.22|6|24	25714049	chr17	-	27472907	27503533	exonic	NM_001013385	Grm4	1104	283.5	325.5	348.5	301	597	546	8.16279	8.52044	8.75056	8.29747	8.82216	8.92319
mmu_circRNA_003801	ASCRP4000770	mm9_circ_003801	circBase	chr18	+	23583083	23602674	exonic	NM_010087	Dtna	723	61.5	48	47	63	56	56	5.69687	5.69687	5.74698	5.83806	5.66168	5.74249
mmu_circRNA_40180	ASCRP4000771	6_38541431_38509170_-32261|16.63|1|2	25714049	chr6	+	38559169	38591431	sense overlapping	NM_138680	Luc7l2	32262	47	33	36	50	31	31	5.11535	5.15262	5.21826	5.38809	4.7635	4.82589
mmu_circRNA_31439	ASCRP4000772	18_25249408_25186566_-62842|18.78|2|2	25714049	chr18	+	25028064	25090907	exonic	NM_175276	Fhod3	1657	79	83	69	105	119.5	101	6.08827	6.45184	6.28611	6.58679	6.64681	6.56028
mmu_circRNA_37769	ASCRP4000773	4_133712286_133703925_-8361|16.87|5|14	25714049	chr4	-	134148009	134156371	exonic	NM_144527	Cep85	1441	833	631	641	707.5	1094	975	9.7299	9.49351	9.65411	9.56565	9.67595	9.79041
mmu_circRNA_35231	ASCRP4000774	3_32804386_32793686_-10700|16.08|3|3	25714049	chr3	+	32894763	32905464	exonic	NM_001013024	Usp13	455	319	300	297	304	465	419	8.33519	8.36922	8.49234	8.34871	8.47639	8.55889
mmu_circRNA_19536	ASCRP4000775		25070500	chr9	-	119284544	119304920	intronic	ENSMUST00000170400	Slc22a14	20376	56	46.5	44.5	46	50.5	44	5.59361	5.52741	5.66405	5.38809	5.49846	5.38809
mmu_circRNA_25425	ASCRP4000776	12_82611952_82575574_-36378|14.11|15|83	25714049	chr12	-	81474586	81510965	exonic	uc007oca.1	Synj2bp	368	273	227.5	221	270	266	263.5	8.10611	7.97988	8.05051	8.1312	7.70705	7.90009
mmu_circRNA_29200	ASCRP4000777	16_9663700_9653489_-10211|15.54|5|7	25714049	chr16	-	9653395	9663607	exonic	NM_008170	Grin2a	679	72	47	46.5	60	65	59	5.93361	5.60847	5.73122	5.713	5.83806	5.79107
mmu_circRNA_25361	ASCRP4000778	12_78513936_78378348_-135588|23.06|2|2	25714049	chr12	+	77277360	77412949	exonic	NM_016893	Fut8	1254	706.5	635	623	689.5	1056	966	9.50324	9.5115	9.62258	9.53389	9.62464	9.77389
mmu_circRNA_014678	ASCRP4000779	mm9_circ_014678	circBase	chr9	-	42437114	42443075	exonic	NM_173038	Tbcel	501	185	148	137	172	222	205	7.53881	7.332	7.33722	7.43703	7.45974	7.55104
mmu_circRNA_34967	ASCRP4000780	2_166438760_166435238_-3522|19.72|8|8	25714049	chr2	-	166609737	166613260	exonic	NM_177782	Prex1	417	107	84.5	77.5	42.5	74.5	87	6.67414	6.50045	6.48979	5.0014	6.03426	6.32861
mmu_circRNA_44688	ASCRP4000781	9_78426514_78405264_-21250|18.30|3|4	25714049	chr9	-	78557456	78578707	exonic	NM_172773	Slc17a5	1017	114	89	82	89	125	117	6.7341	6.559	6.53716	6.40153	6.68762	6.74198
mmu_circRNA_42008	ASCRP4000782	7_108492548_108491012_-1536|16.03|2|2	25714049	chr7	+	101342497	101344034	exonic	NM_019990	Stard10	370	48	39	37	52	52.5	51	5.28418	5.29341	5.38809	5.47705	5.50905	5.52741
mmu_circRNA_19199	ASCRP4000783		25070500	chr17	+	73097195	73099746	intergenic			2551	100.5	73	66	78	78	86	6.50575	6.23913	6.21829	6.10059	6.05249	6.25653
mmu_circRNA_016901	ASCRP4000784	mm9_circ_016901	circBase	chr17	+	83221789	83222230	exonic	NM_134117	Pkdcc	185	396	344	348.5	348.5	535.5	512	8.64939	8.59493	8.75793	8.51519	8.66043	8.82799
mmu_circRNA_45304	ASCRP4000785	9_123041158_123028009_-13149|19.69|6|7	25714049	chr9	+	123118890	123132040	exonic	NM_001081188	Exosc7	714	55	45	41	47.5	55	50	5.56597	5.50641	5.43045	5.36497	5.58863	5.55323
mmu_circRNA_45646	ASCRP4000786	X_99695291_99693470_-1821|15.76|4|5	25714049	chrX	-	102498130	102499952	exonic	NM_027382	Hdac8	273	98	130	110	159	153	149	6.44219	7.12193	7.02648	7.27687	6.96334	7.07989
mmu_circRNA_42790	ASCRP4000787	8_36875488_36870051_-5437|17.85|2|2	25714049	chr8	+	35806996	35812434	exonic	TCONS_00032238	XLOC_023637	1023	60	45	41	56	56	46	5.59361	5.52741	5.50111	5.69687	5.62074	5.3995
mmu_circRNA_19789	ASCRP4000788	1_24568207_24566493_-1714|11.99|3|3	25714049	chr1	-	24559653	24561368	exonic	NM_007733	Col19a1	166	217.5	293	239	359	276	234	7.75709	8.33742	8.17927	8.55121	7.73271	7.74733
mmu_circRNA_43961	ASCRP4000789	9_35017092_35012890_-4202|19.10|2|2	25714049	chr9	-	35205304	35209507	exonic	ENSMUST00000154691	Foxred1	881	123.5	105	100	117	158	137	6.88209	6.83863	6.89326	6.80085	7.01351	6.96911
mmu_circRNA_31729	ASCRP4000790	18_50031445_50003440_-28005|14.98|3|4	25714049	chr18	+	49843785	49871791	exonic	NM_001081371	Dmxl1	2692	55.5	68.5	59	60	82.5	77	5.37659	6.16902	6.01394	5.69687	6.10758	6.14543
mmu_circRNA_35857	ASCRP4000791	3_97449843_97439434_-10409|18.14|2|2	25714049	chr3	+	97635510	97645920	exonic	NM_010232	Fmo5	1048	73	57	54	68.5	67	63.5	5.96858	5.9118	5.9118	5.89574	5.83806	5.89776
mmu_circRNA_41755	ASCRP4000792	7_87513536_87513392_-144|15.56|2|2	25714049	chr7	-	80368505	80368650	exonic	NM_172903	Man2a2	145	578	430	418	527.5	704	633	9.24346	8.92937	9.01946	9.11015	9.0691	9.11839
mmu_circRNA_40916	ASCRP4000793	6_124653645_124653245_-400|22.21|1|2	25714049	chr6	+	124703226	124703627	exonic	NM_145130	Lpcat3	292	287	234	246	272	446	394	8.18176	8.02304	8.2318	8.13462	8.42187	8.47251
mmu_circRNA_32755	ASCRP4000794	19_53703875_53695079_-8796|18.16|3|3	25714049	chr19	+	53620588	53629385	exonic	NM_007790	Smc3	1383	66	55	55	82	68	58	5.78672	5.83806	5.92374	6.23435	5.861	5.76478
mmu_circRNA_008996	ASCRP4000795	mm9_circ_008996	circBase	chr11	+	23414735	23420144	exonic	NM_001190401	Usp34	507	45	60	52	66	75.5	87	4.95263	5.92374	5.81048	5.83806	6.01766	6.30903
mmu_circRNA_39846	ASCRP4000796	6_12505726_12418789_-86937|20.06|2|2	25714049	chr6	-	12468788	12555726	exonic	NM_001164805	Thsd7a	1632	59	38	33.5	48	46	49	5.62074	5.2563	5.21826	5.27497	5.34449	5.50905
mmu_circRNA_37074	ASCRP4000797	4_86467374_86420142_-47232|21.99|2|2	25714049	chr4	+	86774237	86821470	exonic	NM_184088	Dennd4c	3012	46	31	26	39	35	33	5.11535	5.00515	4.86695	4.83434	5.04142	4.95651
mmu_circRNA_22818	ASCRP4000798	11_3612574_3612456_-118|16.06|2|2	25714049	chr11	-	3712452	3712571	sense overlapping	NM_152818	Osbp2	119	967.5	805	839.5	738	1194	1299	9.93804	9.84673	10.0273	9.618	9.79583	10.1637
mmu_circRNA_004259	ASCRP4000799	mm9_circ_004259	circBase	chr2	+	119946171	119961970	exonic	NM_013720	Mga	2670	219	195	173	167	240	213	7.75012	7.742	7.65729	7.35201	7.55296	7.58462
mmu_circRNA_32565	ASCRP4000800	19_38985585_38982262_-3323|20.68|7|13	25714049	chr19	+	38907771	38911095	exonic	NM_145952	Tbc1d12	170	333	238	245.5	220	392	332	8.42328	8.05323	8.227	7.82202	8.25403	8.20598
mmu_circRNA_21105	ASCRP4000801	1_160510492_160450575_-59917|11.88|4|10	25714049	chr1	+	158520443	158580361	exonic	NM_007495	Astn1	449	247	215	193	465	455	360	7.94908	7.8688	7.85614	8.95091	8.45102	8.32435
mmu_circRNA_001194	ASCRP4000802	mm9_circ_001194	circBase	chr9	+	113944847	113951684	exonic	NM_013699	Ubp1	229	95	78	77	86	109	92	6.53392	6.36407	6.43109	6.36407	6.53587	6.36407
mmu_circRNA_19496	ASCRP4000803		25070500	chr8	+	91619777	91619868	intronic	ENSMUST00000069718	Fto	91	146	110	110	113.5	168.5	143	7.14079	6.86878	7.01025	6.76924	7.09052	7.02094
mmu_circRNA_010432	ASCRP4000804	mm9_circ_010432	circBase	chr4	-	151830417	151835883	exonic	NM_001081557	Camta1	189	106	120.5	107	131.5	142	143.5	6.61404	7.00979	6.97676	7.02648	6.86466	6.97676
mmu_circRNA_34648	ASCRP4000805	2_139810944_139736269_-74675|14.40|1|2	25714049	chr2	-	139910532	139985208	exonic	NM_175225	Tasp1	497	94	73	69	81	76	71	6.36844	6.25889	6.24231	6.23435	6.01766	6.03426
mmu_circRNA_30848	ASCRP4000806	17_71624627_71622714_-1913|22.20|4|6	25714049	chr17	-	71273373	71275287	exonic	NM_145158	Emilin2	1914	238	201	166	198.5	253	155	7.85718	7.78024	7.60761	7.6555	7.6369	7.14164
mmu_circRNA_43839	ASCRP4000807	9_21816547_21816118_-429|18.93|2|2	25714049	chr9	+	22011673	22012103	exonic	NM_008925	Prkcsh	167	44	32	28	34	33	33.5	4.9257	5.04142	4.92228	4.78017	4.88615	4.97191
mmu_circRNA_36534	ASCRP4000808	4_21823854_21819956_-3898|15.33|3|5	25714049	chr4	+	21892808	21896707	exonic	NM_172687	Coq3	280	95	74	69	87	104	94.5	6.36844	6.25889	6.306	6.34645	6.43942	6.42969
mmu_circRNA_43431	ASCRP4000809	8_109885445_109885326_-119|16.49|1|2	25714049	chr8	+	107361425	107361545	intronic	NR_039557	Mir5098	120	82.5	79.5	69	80	93	92	6.19222	6.38724	6.306	6.20042	6.29379	6.37787
mmu_circRNA_013932	ASCRP4000810	mm9_circ_013932	circBase	chr10	+	80803582	80803888	exonic	NM_013651	Sf3a2	210	66	52	47	65	53	54.5	5.89372	5.66642	5.71415	5.88357	5.5685	5.73122
mmu_circRNA_22447	ASCRP4000811	10_91599435_91545502_-53933|18.64|5|5	25714049	chr10	-	92082756	92136690	exonic	ENSMUST00000182033	Rmst	1972	46.5	32	33	47.5	32	29	4.99387	4.95651	5.11861	5.36497	4.88615	4.80533
mmu_circRNA_011276	ASCRP4000812	mm9_circ_011276	circBase	chr8	+	22535018	22545600	exonic	NM_011394	Slc20a2	878	51	36	34	36	43	44	5.35619	5.21826	5.21826	5.02708	5.31465	5.35035
mmu_circRNA_38119	ASCRP4000813	5_14723324_14712417_-10907|14.17|7|14	25714049	chr5	+	14712416	14723324	exonic	NM_011995	Pclo	2410	79	51.5	49	59.5	60.5	53.5	6.1128	5.78454	5.78017	5.67115	5.71758	5.63048
mmu_circRNA_26807	ASCRP4000814	13_98739284_98716758_-22526|15.64|3|3	25714049	chr13	-	97946802	97969329	exonic	NM_012026	Arhgef28	1457	56	34	33	47	32	35	5.41085	5.1726	5.07692	5.27497	4.86695	5.03777
mmu_circRNA_43224	ASCRP4000815	8_88264277_88246530_-17747|14.79|2|2	25714049	chr8	-	85722630	85740378	exonic	NM_028007	Itfg1	709	44	35	30	36	35	31	4.8786	5.1726	4.92228	4.83434	4.97191	4.87517
mmu_circRNA_19431	ASCRP4000816		25070500	chr6	-	116042870	116043808	sense overlapping	NM_177412	Tmcc1	938	98	85.5	63.5	92	79	107	6.48443	6.46823	6.15727	6.36407	6.07585	6.60172
mmu_circRNA_31967	ASCRP4000817	18_74467028_74458766_-8262|14.59|2|2	25714049	chr18	+	74299111	74307374	exonic	NM_028948	Cfap53	1144	543	500	508.5	520	694	635	9.15006	9.14688	9.2949	9.09857	9.05967	9.12508
mmu_circRNA_34295	ASCRP4000818	2_119272795_119258927_-13868|14.98|2|4	25714049	chr2	-	119433190	119447059	exonic	NM_026574	Ino80	1058	64	64	57	64.5	79.5	71	5.65454	6.03975	6.03975	5.74698	6.06691	5.98955
mmu_circRNA_42639	ASCRP4000819	8_24036942_24022132_-14810|15.67|1|2	25714049	chr8	+	22911659	22926470	exonic	NM_001081149	Kat6a	950	108.5	81	85	93	112	90	6.7341	6.41286	6.63838	6.48778	6.56663	6.36407
mmu_circRNA_011148	ASCRP4000820	mm9_circ_011148	circBase	chr1	-	121221873	121312325	sense overlapping	NM_133748	Insig2	90452	36	36	36	42	42	37	4.78017	5.1726	5.30562	5.08757	5.31465	5.07692
mmu_circRNA_35082	ASCRP4000821	2_181357022_181342825_-14197|16.76|2|2	25714049	chr2	+	181608119	181622317	exonic	NM_133701	Prpf6	700	73	63	54	63	70	68	5.94536	6.03975	5.92374	5.88357	5.93949	6.0158
mmu_circRNA_28624	ASCRP4000822	15_58628800_58503513_-125287|20.21|2|2	25714049	chr15	-	58671957	58797245	sense overlapping	NM_175212	Tmem65	125288	58.5	48	40	55.5	57	50	5.54296	5.52741	5.43045	5.5685	5.66168	5.50905
mmu_circRNA_24572	ASCRP4000823	12_4217322_4216519_-803|16.90|2|2	25714049	chr12	-	4216518	4217322	exonic	NM_134046	Cenpo	375	47	36	31	43	41	41	5.28418	5.1726	5.07692	5.19232	5.22149	5.2563
mmu_circRNA_42158	ASCRP4000824	7_122945123_122845210_-99913|19.40|2|2	25714049	chr7	-	115701695	115801609	exonic	NM_011445	Sox6	539	56	51	44	53	67	50	5.35619	5.74249	5.57356	5.4958	5.83806	5.48243
mmu_circRNA_33598	ASCRP4000825	2_58487312_58479492_-7820|16.49|10|35	25714049	chr2	+	58627080	58634901	intronic	ENSMUST00000071543	Upp2	7821	1020	859	753	734	1299.5	1128	10.0251	9.95891	9.8767	9.61348	9.93448	9.96138
mmu_circRNA_29773	ASCRP4000826	16_45781570_45777826_-3744|21.01|2|2	25714049	chr16	-	45777712	45781457	exonic	NM_153412	Phldb2	357	46	33	27.5	39.5	37	37	5.07005	4.9257	4.83782	4.91433	5.04142	5.11535
mmu_circRNA_30037	ASCRP4000827	16_91671710_91664443_-7267|14.60|2|2	25714049	chr16	+	91664197	91671465	exonic	NM_178880	Son	564	71.5	64	52	59	51	46	6.00648	6.07763	5.83806	5.64976	5.48243	5.42488
mmu_circRNA_21813	ASCRP4000828	10_30491646_30409510_-82136|18.39|1|2	25714049	chr10	-	30689703	30771840	exonic	NM_172495	Ncoa7	2155	1092	1282.5	1487	1462.5	1278	1275	10.119	10.5472	10.8801	10.6776	9.90532	10.1332
mmu_circRNA_26105	ASCRP4000829	13_17764436_17393752_-370684|17.50|1|2	25714049	chr13	-	17301917	17672602	exonic	NM_138654	Sugct	886	41	34	36	44	46	43	5.15262	5.1726	5.25945	5.23421	5.37659	5.35035
mmu_circRNA_37589	ASCRP4000831	4_125337046_125309512_-27534|17.98|2|3	25714049	chr4	+	125632267	125659802	exonic	NM_001081097	Grik3	1034	331	433	342	887.5	813	611.5	8.38531	8.9414	8.74019	9.91394	9.26492	9.06832
mmu_circRNA_43618	ASCRP4000832	8_127997501_127992075_-5426|16.38|4|4	25714049	chr8	-	125468174	125473601	exonic	NM_001081337	Sipa1l2	839	855	800	842.5	780	945.5	862	9.7659	9.83894	10.036	9.71001	9.47412	9.59579
mmu_circRNA_32722	ASCRP4000833	19_47840520_47819934_-20586|13.93|1|2	25714049	chr19	-	47745443	47766030	exonic	NM_027559	Cfap43	1629	43	38.5	35	47	44	45	5.04142	5.31465	5.25945	5.34745	5.2563	5.38809
mmu_circRNA_19541	ASCRP4000834		25070500	chrX	+	77614184	77614292	intronic	ENSMUST00000088217	Tbl1x	108	482	353	361.5	446	621	476	8.956	8.64008	8.79603	8.89127	8.87125	8.73314
mmu_circRNA_015287	ASCRP4000835	mm9_circ_015287	circBase	chr9	-	7023310	7050483	exonic	NM_029851	Dync2h1	1128	61	45	42	64	61	53.5	5.6864	5.53779	5.46621	5.77798	5.75145	5.6829
mmu_circRNA_44042	ASCRP4000836	9_43602324_43599120_-3204|17.88|1|2	25714049	chr9	+	43791036	43794241	exonic	NM_021424	Pvrl1	924	94	88	86	112.5	105	103	6.36844	6.48711	6.61159	6.74535	6.43942	6.53392
mmu_circRNA_36451	ASCRP4000837	4_11129494_11121073_-8421|10.67|5|7	25714049	chr4	+	11193925	11202347	exonic	NM_009830	Ccne2	936	61	52	55	63	59	57	5.67115	5.72442	5.9512	5.713	5.66168	5.71758
mmu_circRNA_36884	ASCRP4000838	4_59907549_59899279_-8270|14.40|5|9	25714049	chr4	+	59886406	59894677	exonic	NM_172468	Snx30	440	56.5	41	39	54	45	45.5	5.44155	5.3995	5.38809	5.55579	5.37659	5.43045
mmu_circRNA_35046	ASCRP4000839	2_179661035_179658684_-2351|18.32|5|5	25714049	chr2	-	179923978	179926330	exonic	NM_001081092	Taf4a	416	134	110	95	124	144	141	6.9877	6.86878	6.7884	6.97006	6.88311	6.99855
mmu_circRNA_19548	ASCRP4000840		25070500	chrX	+	142752037	142834393	sense overlapping	NM_177592	Tmem164	82356	63.5	44.5	40	51.5	48.5	52	5.64256	5.42488	5.38809	5.40518	5.44432	5.55323
mmu_circRNA_25309	ASCRP4000841	12_73324526_73317758_-6768|20.79|6|11	25714049	chr12	-	72216770	72223539	exonic	NM_153457	Rtn1	523	53	34	32	72	37	39	5.28418	5.08403	5.11861	6.10059	5.11861	5.22471
mmu_circRNA_19122	ASCRP4000842		25070500	chr14	-	79355718	79370098	sense overlapping	NM_025832	Naa16	14380	223	254	198	253	332.5	302.5	7.79195	8.1359	7.89252	8.04187	8.0035	8.09009
mmu_circRNA_37267	ASCRP4000843	4_102769380_102720815_-48565|18.40|2|2	25714049	chr4	-	103048209	103096775	exonic	NM_146254	Wdr78	2148	197	218	194	258	320	267.5	7.62903	7.89908	7.85614	8.06629	7.95539	7.90837
mmu_circRNA_35960	ASCRP4000844	3_106752440_106737680_-14760|13.21|2|2	25714049	chr3	-	106934761	106949522	sense overlapping	uc008qwo.1	AK038087	14761	57.5	44	43	52.5	53	55	5.5786	5.53779	5.61339	5.44432	5.5685	5.68757
mmu_circRNA_33836	ASCRP4000845	2_70926559_70922482_-4077|14.83|2|2	25714049	chr2	+	71084424	71088502	exonic	NM_001165980	Dcaf17	438	46	39	41	53	52.5	42	5.28418	5.29341	5.50111	5.38809	5.49846	5.27497
mmu_circRNA_45476	ASCRP4000846	X_54313130_54308675_-4455|19.53|4|4	25714049	chrX	+	57055497	57059953	exonic	NM_028242	Htatsf1	648	56	52	50	63	68	69	5.45804	5.75368	5.73122	5.76256	5.91778	5.96858
mmu_circRNA_22182	ASCRP4000847	10_69443142_69395157_-47985|13.56|4|5	25714049	chr10	+	69932408	69980394	exonic	ENSMUST00000182269	Ank3	1570	177	144.5	152	129	184.5	133	7.47672	7.2919	7.50148	6.98722	7.22356	6.91235
mmu_circRNA_004102	ASCRP4000848	mm9_circ_004102	circBase	chr8	-	24978427	24982122	exonic	NM_007404	Adam9	461	67	60	52	68	77.5	70.5	5.76256	5.93949	5.86719	5.92374	6.05249	5.98386
mmu_circRNA_33111	ASCRP4000849	2_21570652_21474926_-95726|21.03|3|3	25714049	chr2	+	21553298	21649025	exonic	NM_001004761	Gpr158	396	534	466	386.5	511.5	708	591.5	9.12497	9.05007	8.90788	9.07413	9.07669	9.02686
mmu_circRNA_40375	ASCRP4000850	6_67227932_67221192_-6740|13.98|3|3	25714049	chr6	+	67271197	67277938	exonic	NM_025814	Serbp1	680	51.5	38	35	51.5	37	38	5.30562	5.2563	5.1726	5.36497	5.08048	5.18903
mmu_circRNA_40573	ASCRP4000851	6_93723683_93644002_-79681|12.25|2|2	25714049	chr6	-	93694007	93773689	exonic	NR_104594	Magi1	2145	158	131	131	133	211	195	7.24115	7.1425	7.25539	7.02048	7.38403	7.46111
mmu_circRNA_31425	ASCRP4000852	18_24162971_24161151_-1820|16.68|1|2	25714049	chr18	+	24002649	24004470	sense overlapping	NM_011755	Zfp35	1821	43	34	29	40	33.5	31	4.8786	5.08403	4.97191	4.88208	4.86695	4.82589
mmu_circRNA_42644	ASCRP4000853	8_24340175_24337312_-2863|18.32|4|4	25714049	chr8	-	23226839	23229703	sense overlapping	NM_024240	Gins4	2864	183	153	149.5	148	196	171	7.5219	7.38403	7.44049	7.18277	7.31549	7.26089
mmu_circRNA_32431	ASCRP4000854	19_31318842_31318164_-678|20.72|2|2	25714049	chr19	-	31243673	31244352	intronic	ENSMUST00000065067	Prkg1	679	59	41	40	45	55.5	51	5.54296	5.3995	5.43045	5.27497	5.5786	5.59112
mmu_circRNA_25880	ASCRP4000856	12_112561384_112561014_-370|19.48|5|5	25714049	chr12	-	111322802	111323173	exonic	NM_183016	Cdc42bpb	287	49	29	25.5	47	34	32.5	5.19232	4.80533	4.61927	5.27497	4.9257	4.99387
mmu_circRNA_32701	ASCRP4000857	19_46529336_46524319_-5017|23.39|11|20	25714049	chr19	+	46449828	46454846	exonic	NM_015752	Sufu	571	371	303	291	305	360.5	353	8.55505	8.39373	8.45822	8.32473	8.12776	8.29786
mmu_circRNA_20287	ASCRP4000858	1_66764585_66753020_-11565|16.17|2|3	25714049	chr1	+	66706445	66718011	sense overlapping	NM_025683	Rpe	11566	72	67	57	71	96	76	5.96088	6.1128	5.96858	5.96666	6.36115	6.10758
mmu_circRNA_014173	ASCRP4000859	mm9_circ_014173	circBase	chr5	+	127644318	127650788	exonic	NM_177005	Glt1d1	255	45	34	33.5	34	37	34	4.97191	5.21826	5.15262	4.75016	5.04142	4.99387
mmu_circRNA_41629	ASCRP4000860	7_74461868_74461678_-190|19.48|2|2	25714049	chr7	-	67316791	67316982	exonic	NM_001033713	Mef2a	191	59	44	41	76.5	53	47	5.59361	5.53779	5.50111	6.06691	5.50905	5.45258
mmu_circRNA_31815	ASCRP4000861	18_62680479_62670364_-10115|17.20|2|2	25714049	chr18	-	62510709	62520825	exonic	NM_134136	Fbxo38	1611	79	73	63	84	94	86.5	6.04158	6.23913	6.14373	6.3181	6.32111	6.30295
mmu_circRNA_34079	ASCRP4000862	2_92070881_92061629_-9252|17.72|14|21	25714049	chr2	+	92221471	92230724	exonic	NM_138755	Phf21a	243	44	33	30	37.5	32	32	5.07005	5.08403	4.97191	5.04871	4.9257	4.92228
mmu_circRNA_33387	ASCRP4000863	2_37711676_37700297_-11379|21.29|7|11	25714049	chr2	-	37844776	37856156	exonic	NM_146122	Dennd1a	302	49	37	35	47	42	41	5.23421	5.29341	5.21826	5.13238	5.22149	5.22471
mmu_circRNA_33863	ASCRP4000864	2_73258618_73250053_-8565|16.28|1|2	25714049	chr2	+	73411995	73420561	intronic	AK008450		8566	516	437	333.5	417	543	517	9.05177	8.94482	8.68196	8.78911	8.68123	8.84221
mmu_circRNA_008718	ASCRP4000865	mm9_circ_008718	circBase	chr2	-	32310450	32328047	exonic	NM_001301737	Dnm1	1235	57	51	38.5	56	52	54	5.56597	5.66642	5.32363	5.61585	5.48243	5.64256
mmu_circRNA_015140	ASCRP4000866	mm9_circ_015140	circBase	chr7	+	19286534	19287510	exonic	NM_013648	Rtn2	780	92.5	69	70	81	86	85	6.35822	6.17735	6.3316	6.19058	6.18563	6.29379
mmu_circRNA_37876	ASCRP4000867	4_141967531_141966372_-1159|13.64|7|9	25714049	chr4	-	142410456	142411616	intronic	AK135872		1160	85	75	70	78.5	89.5	82	6.24707	6.29685	6.28611	6.23435	6.25181	6.21991
mmu_circRNA_34154	ASCRP4000868	2_104570731_104570341_-390|19.98|4|5	25714049	chr2	-	104730183	104730574	exonic	NM_144804	Depdc7	391	1410	1746	1786	1452.5	2173	1379	10.467	11.0301	11.1807	10.6642	10.6617	10.2565
mmu_circRNA_28368	ASCRP4000869	15_33179888_33163419_-16469|18.16|2|2	25714049	chr15	+	33233663	33250133	sense overlapping	NM_018755	Cpq	16470	366	271	252	264	385	339	8.55889	8.2318	8.25953	8.11524	8.22519	8.2356
mmu_circRNA_19338	ASCRP4000870		25070500	chr4	+	130668922	130701112	sense overlapping	NM_030722	Pum1	32190	41	32	29	38	37	35	4.66135	5.04142	5.03043	5.02708	5.04142	5.03777
mmu_circRNA_012427	ASCRP4000871	mm9_circ_012427	circBase	chrX	-	86762029	86787848	exonic	NM_001160403	Il1rapl1	423	63	46	46	59	55.5	53	5.72214	5.57104	5.6829	5.68524	5.60106	5.59112
mmu_circRNA_33126	ASCRP4000872	2_23043362_23028476_-14886|18.73|2|2	25714049	chr2	+	23172955	23187842	exonic	NM_013771	Yme1l1	758	125	89.5	90	94	119	110	6.86311	6.54104	6.68703	6.43873	6.6293	6.65279
mmu_circRNA_42854	ASCRP4000873	8_47190645_47165576_-25069|20.11|2|4	25714049	chr8	-	46080221	46105291	exonic	NM_207213	Snx25	431	317	260	243.5	219	346	315	8.32398	8.16865	8.22097	7.79141	8.05865	8.13462
mmu_circRNA_27506	ASCRP4000874	14_45963402_45954328_-9074|12.04|16|29	25714049	chr14	+	45334652	45343727	exonic	NM_025959	Psmc6	721	40	29	28	43	33	30	4.83012	4.90633	4.89021	5.02708	4.84202	4.82589
mmu_circRNA_27705	ASCRP4000875	14_65073730_64903901_-169829|17.70|2|2	25714049	chr14	-	64285063	64454893	exonic	NM_026322	Msra	897	249	263	196	308	389	343.5	7.97511	8.18072	7.87982	8.34039	8.24077	8.24117
mmu_circRNA_20918	ASCRP4000876	1_139897555_139896769_-786|13.95|1|2	25714049	chr1	+	138000191	138000978	sense overlapping	ENSMUST00000182127	Gm4258	787	80	54	51	69	79	74	6.12491	5.82115	5.89574	5.9118	6.10758	6.08827
mmu_circRNA_006940	ASCRP4000877	mm9_circ_006940	circBase	chr19	-	45974966	45975275	exonic	NM_198296	9130011E15Rik	204	69	63.5	51	67	57	59	5.88357	6.02506	5.83806	5.88357	5.64976	5.71758
mmu_circRNA_21613	ASCRP4000879	10_7534609_7524754_-9855|17.47|3|4	25714049	chr10	+	7804955	7814811	exonic	NM_026141	Ppil4	424	96	83	84	92	107	100	6.44219	6.45184	6.60048	6.4199	6.47905	6.50311
mmu_circRNA_33770	ASCRP4000880	2_69719468_69718824_-644|17.71|2|2	25714049	chr2	-	69880766	69881411	exonic	NM_029280	Mettl5	297	172	127	124	157	206	165	7.38906	7.07008	7.17697	7.31323	7.38043	7.21752
mmu_circRNA_016773	ASCRP4000881	mm9_circ_016773	circBase	chr17	+	35834970	35835050	antisense	NM_011655	Tubb5	80	7128.5	5272	5217.5	6370.5	8462.5	7171	12.8043	12.6609	12.6936	12.8127	12.6432	12.6219
mmu_circRNA_36121	ASCRP4000882	3_125618379_125617556_-823|16.38|9|11	25714049	chr3	-	125914637	125915461	exonic	NM_011674	Ugt8a	824	177	150	129	124.5	154	161	7.45255	7.32752	7.25539	6.97006	6.95367	7.19595
mmu_circRNA_22355	ASCRP4000883	10_87863482_87855937_-7545|15.71|2|3	25714049	chr10	+	88393191	88400737	intronic	ENSMUST00000151273	Gnptab	7546	81.5	68	59	82.5	96.5	101	6.12491	6.14373	6.03975	6.20042	6.36115	6.54877
mmu_circRNA_44082	ASCRP4000884	9_45704308_45698887_-5421|19.18|3|5	25714049	chr9	-	45890803	45896225	exonic	NM_178709	Rnf214	281	47	30	30	48	33	30	5.01634	4.95651	4.97191	5.23421	4.9257	4.82589
mmu_circRNA_40236	ASCRP4000885	6_47506149_47504123_-2026|22.02|8|12	25714049	chr6	-	47554123	47556150	exonic	NM_007971	Ezh2	262	50	36	37.5	47	44	42.5	5.15262	5.1726	5.38809	5.31465	5.28418	5.34153
mmu_circRNA_23792	ASCRP4000886	11_78150332_78148929_-1403|21.92|4|6	25714049	chr11	+	78335426	78336830	exonic	NM_201406	Pigs	351	135	113	102.5	124.5	168	137.5	7.04572	6.90735	6.90032	6.92526	7.09536	6.96382
mmu_circRNA_28617	ASCRP4000888	15_57886637_57883779_-2858|16.47|13|34	25714049	chr15	-	58052223	58055082	exonic	NM_009572	Zhx1	2859	46	29	29	43.5	33.5	34	5.11535	5.00515	4.92228	5.13238	4.91034	4.99387
mmu_circRNA_36880	ASCRP4000889	4_59605190_59599192_-5998|22.57|2|2	25714049	chr4	+	59586319	59592318	exonic	NM_001301367	Hsdl2	262	88	97	91	92	111	118	6.23834	6.71248	6.71591	6.44496	6.52416	6.74198
mmu_circRNA_23055	ASCRP4000890	11_23791904_23766411_-25493|17.59|1|2	25714049	chr11	-	23866410	23891904	exonic	NM_172555	Papolg	2104	44	37	36	46	55.5	42.5	5.23421	5.21826	5.34745	5.27497	5.62074	5.34153
mmu_circRNA_31634	ASCRP4000891	18_38620304_38611209_-9095|17.32|4|4	25714049	chr18	+	38451554	38460650	exonic	NM_022996	Ndfip1	386	740.5	616	515	560	1002	853	9.56088	9.46734	9.31136	9.20792	9.56009	9.58159
mmu_circRNA_007560	ASCRP4000892	mm9_circ_007560	circBase	chr5	-	110673108	110676938	exonic	NM_029337	Ep400	925	54	40	35	45	47	44.5	5.56597	5.38809	5.28418	5.19232	5.37659	5.37659
mmu_circRNA_42734	ASCRP4000893	8_30001982_29869430_-132552|16.00|3|3	25714049	chr8	-	28758957	28891510	exonic	NM_153135	Unc5d	981	54	44	38.5	51	57	53	5.56597	5.53779	5.28418	5.38809	5.64256	5.64256
mmu_circRNA_29740	ASCRP4000894	16_43871933_43867523_-4410|17.56|2|2	25714049	chr16	-	43867409	43871820	exonic	NM_029128	Qtrtd1	470	47	37	33	40.5	38	37	5.30562	5.21826	5.1726	5.02708	5.08048	5.03777
mmu_circRNA_43573	ASCRP4000895	8_124531691_124498327_-33364|20.92|2|2	25714049	chr8	+	121974426	122007791	exonic	NM_016812	Banp	1374	52	40	37	43	44	48	5.45804	5.36788	5.38809	5.07362	5.29647	5.45258
mmu_circRNA_29033	ASCRP4000896	15_95780387_95778703_-1684|13.19|2|2	25714049	chr15	+	95948271	95949956	exonic	NM_175344	Ano6	494	1325.5	1106	946	1088	1844.5	1701	10.3918	10.3272	10.2068	10.2022	10.4315	10.5697
mmu_circRNA_42777	ASCRP4000897	8_34886531_34846206_-40325|15.18|2|5	25714049	chr8	+	33735733	33776059	exonic	NM_026584	Gtf2e2	766	44.5	31.5	28	42.5	34	30	4.95263	4.9257	4.92228	5.13238	4.9257	4.82589
mmu_circRNA_20855	ASCRP4000898	1_132604778_132603003_-1775|20.99|4|7	25714049	chr1	-	130706425	130708201	exonic	NM_008825	Pfkfb2	422	228	198	190	334	390	316	7.85718	7.76954	7.83497	8.45154	8.24929	8.1406
mmu_circRNA_35924	ASCRP4000899	3_103625715_103616008_-9707|14.70|1|2	25714049	chr3	+	103812084	103821792	intronic	uc033hyv.1	Mir3473f	9708	54	76	62	75	101	80	5.37659	6.3181	6.14373	6.12318	6.42969	6.15727
mmu_circRNA_26511	ASCRP4000900	13_67057442_67054456_-2986|19.18|2|2	25714049	chr13	+	66953519	66956506	exonic	NM_008959	Ptdss1	170	50	36	32.5	41	43	40.5	5.23421	5.12895	5.15262	5.02708	5.29647	5.22471
mmu_circRNA_19518	ASCRP4000901		25070500	chr9	-	56145487	56147581	sense overlapping	NM_019793	Tspan3	2094	96	85.5	86	92.5	111	101	6.46278	6.50642	6.61956	6.43873	6.53587	6.51564
mmu_circRNA_23420	ASCRP4000902	11_59323252_59319277_-3975|21.88|4|5	25714049	chr11	+	59505774	59509750	sense overlapping	NR_015585	4933439C10Rik	3976	62	50	47	48.5	67	71.5	5.80404	5.66642	5.71415	5.32663	5.84853	6.02321
mmu_circRNA_21747	ASCRP4000903	10_21074549_21064883_-9666|16.98|12|29	25714049	chr10	+	21345076	21354743	exonic	NM_019702	Hbs1l	632	48	27.5	29	42	29	31.5	5.23421	4.80533	4.92228	5.02708	4.72413	4.89021
mmu_circRNA_38583	ASCRP4000904	5_48900999_48873176_-27823|11.29|4|4	25714049	chr5	-	48481936	48509760	sense overlapping	NM_030265	Kcnip4	27824	53	38	38	47	51	47	5.35619	5.33559	5.43045	5.27497	5.53779	5.48243
mmu_circRNA_32914	ASCRP4000905	2_5955297_5904038_-51259|13.46|3|3	25714049	chr2	+	5982991	6034251	exonic	NM_001081132	Upf2	1520	42.5	37	36	42	39.5	41.5	5.28418	5.21826	5.30562	5.15262	5.1726	5.30562
mmu_circRNA_22801	ASCRP4000906	10_128251741_128251094_-647|17.30|8|9	25714049	chr10	+	128814037	128814685	exonic	NM_028873	Dnajc14	227	79	64	62	72	69	73	6.15052	6.06511	6.14373	6.01394	5.88154	6.06691
mmu_circRNA_38324	ASCRP4000907	5_28334454_28333451_-1003|17.46|2|2	25714049	chr5	-	28006910	28007914	intergenic			1004	235.5	187	167	187	258.5	242	7.88338	7.68355	7.61989	7.57141	7.67211	7.77997
mmu_circRNA_38649	ASCRP4000908	5_64185572_64182683_-2889|14.87|6|14	25714049	chr5	+	63791443	63794333	exonic	NM_177006	Nwd2	349	55.5	44	40	51	50	52	5.54296	5.47434	5.38809	5.34745	5.48243	5.5685
mmu_circRNA_33007	ASCRP4000910	2_16487032_16433649_-53383|20.32|4|5	25714049	chr2	+	16512021	16565405	exonic	NM_026162	Plxdc2	429	64	57	56	78	65.5	67	5.76256	5.9118	5.92374	6.14373	5.83385	5.94731
mmu_circRNA_41193	ASCRP4000911	7_17007866_17005507_-2359|15.45|4|4	25714049	chr7	+	16420157	16422517	exonic	NM_198631	Zc3h4	612	231	203.5	186.5	190	231	213	7.82811	7.80733	7.78652	7.58525	7.51534	7.59025
mmu_circRNA_002658	ASCRP4000912	mm9_circ_002658	circBase	chr7	-	81893798	81905636	exonic	NM_013886	Hdgfrp3	519	64	51	53	82	52	42	5.83806	5.69687	5.89574	6.25181	5.50905	5.30562
mmu_circRNA_27747	ASCRP4000913	14_69630431_69615143_-15288|18.57|1|2	25714049	chr14	-	68997085	69012374	intergenic			15289	65	53	51	56.5	64	60	5.75145	5.75368	5.78017	5.5685	5.77798	5.79107
mmu_circRNA_45751	ASCRP4000914	X_136241896_136239141_-2755|10.88|2|2	25714049	chrX	+	139704601	139707357	exonic	NM_001081499	Tbc1d8b	586	131	106	93	101	149.5	115	6.94394	6.81534	6.73127	6.57359	6.93316	6.72787
mmu_circRNA_26067	ASCRP4000915	13_14404057_14329158_-74899|16.72|3|4	25714049	chr13	-	14236890	14311790	exonic	NM_001081348	Hecw1	2115	71	49.5	48.5	62	60	54	5.91778	5.61829	5.73122	5.74698	5.66168	5.65454
mmu_circRNA_002696	ASCRP4000916	mm9_circ_002696	circBase	chr2	+	31604613	31605343	exonic	NM_001033389	Fubp3	204	159.5	156	143	322	327	271.5	7.28344	7.42379	7.40688	8.40033	7.98653	7.93072
mmu_circRNA_31954	ASCRP4000917	18_73818552_73816849_-1703|23.29|2|4	25714049	chr18	-	73657194	73658898	exonic	NM_008540	Smad4	288	1647	1285.5	1175.5	1257	1901	1722.5	10.6617	10.5493	10.5387	10.4124	10.4783	10.5908
mmu_circRNA_42981	ASCRP4000919	8_69411774_69401566_-10208|19.20|3|4	25714049	chr8	+	66877666	66887875	exonic	NM_001163564	Naf1	493	77	58	58.5	81	94	78.5	6.0158	5.92374	6.05249	6.19058	6.33458	6.14543
mmu_circRNA_40378	ASCRP4000920	6_71349287_71343097_-6190|17.23|3|3	25714049	chr6	-	71393102	71399293	exonic	uc009cgt.2	Rmnd5a	677	43	35	34	37	32.5	37	4.9257	5.04142	5.21826	5.02708	4.84202	5.15262
mmu_circRNA_25122	ASCRP4000921	12_56778252_56730791_-47461|15.60|2|2	25714049	chr12	-	55629803	55677265	intronic	AK158858		47462	60	50	51	54	57.5	58	5.65454	5.69687	5.85685	5.58112	5.66168	5.74249
mmu_circRNA_24419	ASCRP4000922	11_112553028_112552606_-422|19.43|2|2	25714049	chr11	-	112691291	112691714	exonic	uc007mea.1	BC006965	423	60	45	39	56.5	58	62	5.6864	5.47434	5.38809	5.53779	5.64256	5.83806
mmu_circRNA_011137	ASCRP4000923	mm9_circ_011137	circBase	chr19	+	42562551	42564341	exonic	NM_177464	R3hcc1l	1790	64	77	70	92	103	83.5	5.74249	6.35529	6.306	6.42969	6.45732	6.24707
mmu_circRNA_30008	ASCRP4000924	16_90252695_90252120_-575|12.87|2|2	25714049	chr16	-	90251874	90252450	exonic	NM_178923	Scaf4	303	59	39	39	42	41	44	5.4958	5.36788	5.46621	5.07362	5.2563	5.42488
mmu_circRNA_32206	ASCRP4000925	19_6473756_6472258_-1498|12.92|10|15	25714049	chr19	+	6472257	6473756	exonic	NM_020253	Nrxn2	601	60	49	46.5	63	51	53	5.62074	5.69687	5.69687	5.83806	5.53779	5.64256
mmu_circRNA_35189	ASCRP4000926	3_27948214_27930159_-18055|10.69|3|3	25714049	chr3	+	28031236	28049292	exonic	NM_008875	Pld1	605	71	63	60	67	57	56.5	5.99333	6.03975	6.06511	5.96666	5.64256	5.66879
mmu_circRNA_018162	ASCRP4000927	mm9_circ_018162	circBase	chr17	-	80653861	80655921	exonic	NM_001290345	Map4k3	169	40.5	27	27	43	29	30	4.99387	4.62902	4.92228	5.11535	4.72413	4.87517
mmu_circRNA_35768	ASCRP4000928	3_88847565_88826953_-20612|13.15|5|6	25714049	chr3	+	89023030	89043643	exonic	NM_138679	Ash1l	858	226	190	179.5	204	241	220	7.81189	7.71565	7.73327	7.69143	7.5818	7.63085
mmu_circRNA_26672	ASCRP4000929	13_91810069_91803723_-6346|17.77|2|3	25714049	chr13	+	91664117	91670464	exonic	NM_024186	Ssbp2	198	194	180.5	167	184	252	229.5	7.59087	7.62355	7.61989	7.54204	7.6369	7.7082
mmu_circRNA_29731	ASCRP4000930	16_43257263_43193578_-63685|20.60|2|2	25714049	chr16	+	43193464	43257150	intronic	ENSMUST00000132881	Zbtb20	63686	57	40	34	52	46	41	5.5339	5.3995	5.21826	5.36497	5.37659	5.2563
mmu_circRNA_004998	ASCRP4000931	mm9_circ_004998	circBase	chr9	-	86422840	86440754	exonic	NM_027394	Ube2cbp	582	1491	1074	1015	984	1400	1344	10.541	10.2769	10.3094	10.056	10.056	10.2157
mmu_circRNA_41181	ASCRP4000932	7_15194688_15164085_-30603|23.33|26|372	25714049	chr7	-	14578735	14609339	exonic	NR_045119	Nlrp5-ps	1239	409	502	398	609	703.5	514	8.67844	9.14688	8.9392	9.30956	9.07	8.8363
mmu_circRNA_41491	ASCRP4000933	7_66597858_66585930_-11928|20.19|3|4	25714049	chr7	-	59330559	59342488	sense overlapping	ENSMUST00000104427	Gm25499	11929	38	28	29	43.5	34	32	4.71957	4.77579	4.92228	4.95651	4.9257	4.92228
mmu_circRNA_40886	ASCRP4000934	6_119942578_119940110_-2468|19.27|8|12	25714049	chr6	-	119990091	119992560	exonic	NM_198703	Wnk1	379	62	44	45	63	48	49	5.67115	5.49047	5.64736	5.77798	5.38809	5.50905
mmu_circRNA_32469	ASCRP4000935	19_36661920_36658426_-3494|11.74|3|3	25714049	chr19	+	36583935	36587430	exonic	NM_172637	Hectd2	397	36	32	29	39	36	43	4.8786	5.00515	4.92228	4.91433	5.04142	5.2563
mmu_circRNA_21520	ASCRP4000936	1_190688630_190665376_-23254|17.67|1|2	25714049	chr1	+	188841496	188864751	exonic	NM_021408	Ush2a	772	478	412	386	402	599	506.5	8.92777	8.87215	8.89594	8.74286	8.82455	8.81377
mmu_circRNA_23050	ASCRP4000939	11_23551055_23549270_-1785|12.39|8|10	25714049	chr11	-	23649269	23651055	sense overlapping	NM_023651	Pex13	1786	59	65	59.5	120	76	66.5	5.5786	6.02506	6.07763	6.86672	6.00461	5.93949
mmu_circRNA_45331	ASCRP4000940	X_9790780_9771944_-18836|17.35|1|2	25714049	chrX	-	10194817	10213654	exonic	NM_011285	Rpgr	1380	103	121	106.5	287	226.5	160	6.56727	7.03476	6.95561	8.22298	7.47469	7.1836
mmu_circRNA_43540	ASCRP4000941	8_119148266_119147684_-582|10.72|5|9	25714049	chr8	-	116623783	116624366	exonic	NM_029441	Cdyl2	583	37.5	30	33.5	33	29	30	4.85869	5.00515	5.15262	4.78017	4.78367	4.87517
mmu_circRNA_31698	ASCRP4000942	18_43493691_43492526_-1165|17.25|2|3	25714049	chr18	-	43332871	43334037	exonic	NM_009468	Dpysl3	299	125	113	115	154	172	172	6.88209	6.86878	7.07811	7.26948	7.12236	7.28652
mmu_circRNA_36156	ASCRP4000943	3_132415633_132357347_-58286|19.35|2|3	25714049	chr3	+	132694382	132752669	exonic	NM_001163455	Tbck	1866	1659	1258	1390.5	1540.5	2031	1631	10.6849	10.5081	10.8003	10.7526	10.5678	10.504
mmu_circRNA_26208	ASCRP4000944	13_37991656_37933622_-58034|14.51|1|2	25714049	chr13	+	37841752	37899787	sense overlapping	NM_026830	Rreb1	58035	89	72	64	65	81	66.5	6.27528	6.17735	6.19551	5.9118	6.12318	5.96858
mmu_circRNA_35784	ASCRP4000945	3_89694395_89689824_-4571|15.74|1|2	25714049	chr3	-	89885901	89890473	exonic	NM_010559	Il6ra	855	396	316	284.5	287	306	324	8.65775	8.46674	8.43096	8.2274	7.89252	8.16384
mmu_circRNA_33194	ASCRP4000946	2_26842629_26840943_-1686|16.73|1|3	25714049	chr2	+	26985422	26987109	exonic	NM_001001322	Adamts13	397	39	31	26	36.5	28	30.5	4.71957	4.75016	4.75016	4.86283	4.72413	4.8462
mmu_circRNA_33751	ASCRP4000947	2_68888929_68885202_-3727|20.41|6|10	25714049	chr2	+	69047144	69050872	exonic	NM_172856	Cers6	144	256	255	182	326	369	353	8.01097	8.1359	7.75375	8.41026	8.17012	8.30091
mmu_circRNA_34936	ASCRP4000948	2_163890780_163880437_-10343|16.93|1|2	25714049	chr2	-	164054700	164065044	exonic	NM_025996	Tomm34	598	48	33	28	44	34	31	5.11535	5.1726	4.92228	5.15262	4.9257	4.80533
mmu_circRNA_45298	ASCRP4000949	9_122766756_122765817_-939|18.40|9|14	25714049	chr9	-	122856698	122857638	exonic	NM_173364	Zfp445	355	80	84	62	77	99	86	6.23834	6.46823	6.17069	6.19058	6.40295	6.29379
mmu_circRNA_010464	ASCRP4000950	mm9_circ_010464	circBase	chr6	-	47540676	47577667	exonic	NM_007971	Ezh2	1843	85	67	69	73	78	74	6.17735	6.1128	6.28611	6.12318	6.07585	6.06691
mmu_circRNA_000270	ASCRP4000951	mm9_circ_000270	circBase	chr2	-	12396178	12410080	exonic	NM_024185	Fam188a	633	70	56	53	68	68	60	5.91778	5.86306	5.89574	6.01394	5.91778	5.83806
mmu_circRNA_23252	ASCRP4000952	11_44356222_44338430_-17792|20.96|4|4	25714049	chr11	+	44524927	44542720	exonic	NM_028862	Rnf145	417	485	390	366	449	715	653.5	8.96252	8.78925	8.83011	8.89897	9.09021	9.16647
mmu_circRNA_44678	ASCRP4000953	9_78254239_78246848_-7391|15.63|2|2	25714049	chr9	+	78399040	78406432	exonic	NM_001191044	Ddx43	397	1004	868	828.5	1202.5	1240.5	1160.5	10.0051	9.9771	10.0051	10.3456	9.86153	9.99299
mmu_circRNA_005856	ASCRP4000954	mm9_circ_005856	circBase	chr1	-	181923559	181961919	exonic	NM_008680	Enah	722	61	56	60	82	88	74	5.76256	5.81048	6.10758	6.27062	6.24072	6.08827
mmu_circRNA_23262	ASCRP4000955	11_46075105_46053506_-21599|17.39|5|7	25714049	chr11	-	46240003	46261603	exonic	NM_133769	Cyfip2	1317	102	76	70	87	101	90	6.58928	6.3181	6.3181	6.40153	6.41568	6.39011
mmu_circRNA_38753	ASCRP4000956	5_72240637_72151623_-89014|18.21|2|2	25714049	chr5	+	71760383	71849398	intronic	ENSMUST00000031122	Gabrb1	89015	2939	2561.5	2564.5	2289	4824.5	4732	11.472	11.558	11.7153	11.2819	11.7959	12.0046
mmu_circRNA_41259	ASCRP4000957	7_29964234_29962085_-2149|15.80|3|4	25714049	chr7	-	29177065	29179215	exonic	NM_026545	Psmd8	342	646	579	517	496	841.5	693	9.39329	9.3772	9.32258	9.04222	9.31825	9.25453
mmu_circRNA_009375	ASCRP4000958	mm9_circ_009375	circBase	chr6	+	31277847	31285120	exonic	NR_040257	2210408F21Rik	226	59	59	50.5	66	70	70	5.5339	5.88967	5.82115	5.77798	5.89776	5.96858
mmu_circRNA_25044	ASCRP4000959	12_52730494_52728097_-2397|19.02|4|4	25714049	chr12	-	51627109	51629507	exonic	NM_052973	Strn3	480	45	34	36.5	46.5	38	35	4.9257	5.15262	5.28418	5.2563	5.08048	5.05595
mmu_circRNA_31809	ASCRP4000960	18_62242477_62240092_-2385|14.64|2|4	25714049	chr18	-	62080437	62082823	intergenic			2386	373	340	257.5	263.5	374	340	8.57883	8.58792	8.28904	8.10042	8.18919	8.2356
mmu_circRNA_21717	ASCRP4000961	10_18538652_18522956_-15696|18.56|2|5	25714049	chr10	-	18803149	18818846	exonic	NR_038035	4930444F02Rik	312	229	173.5	169	161.5	220	218	7.84573	7.57646	7.63054	7.34315	7.45084	7.63962
mmu_circRNA_44904	ASCRP4000962	9_99164228_99154674_-9554|18.42|2|2	25714049	chr9	+	99254254	99263809	exonic	NM_023873	Cep70	519	63	57	43	63	71	62	5.62074	5.86306	5.55579	5.83806	5.9512	5.86306
mmu_circRNA_015487	ASCRP4000963	mm9_circ_015487	circBase	chr7	+	45219143	45220701	exonic	NM_011565	Tead2	230	710.5	574	594	619	809	541	9.50324	9.35745	9.53915	9.33993	9.25118	8.907
mmu_circRNA_26542	ASCRP4000965	13_74337123_74317883_-19240|19.62|4|5	25714049	chr13	-	74180434	74199675	exonic	NM_177333	Exoc3	1632	57	39.5	41	48	41.5	46	5.56597	5.27497	5.43045	5.31465	5.23421	5.3995
mmu_circRNA_011852	ASCRP4000966	mm9_circ_011852	circBase	chr9	+	32151921	32208265	exonic	NM_001195632	Arhgap32	778	167	129	136	196	138	139.5	7.34241	7.12193	7.32752	7.62355	6.81854	6.98248
mmu_circRNA_29766	ASCRP4000967	16_45175411_45167093_-8318|12.80|6|9	25714049	chr16	+	45166979	45175298	exonic	NM_026402	Atg3	279	47.5	38	41	41	49	43	5.37659	5.29341	5.43045	5.11535	5.39379	5.35035
mmu_circRNA_37505	ASCRP4000968	4_119029452_119003728_-25724|13.44|1|2	25714049	chr4	-	119331122	119356847	exonic	NM_028506	Ccdc30	1017	39	36	27	33	35	35	4.83012	5.12895	4.97191	4.83434	5.02708	5.07692
mmu_circRNA_000040	ASCRP4000969	mm9_circ_000040	circBase	chr1	-	16440322	16463194	exonic	NM_025303	Stau2	296	93	106	89	163	96	87	6.36844	6.82173	6.69981	7.332	6.37425	6.32861
mmu_circRNA_34254	ASCRP4000970	2_113977319_113968724_-8595|18.68|5|6	25714049	chr2	-	114142987	114151583	exonic	NM_009702	Aqr	624	61	52	46	60	62	54	5.75145	5.81048	5.66405	5.74698	5.77798	5.68757
mmu_circRNA_24601	ASCRP4000971	12_4656925_4637443_-19482|15.76|2|2	25714049	chr12	+	4630636	4650119	exonic	NM_011365	Itsn2	1347	53.5	42	43	55	50.5	52	5.41085	5.36788	5.50111	5.44432	5.46621	5.5786
mmu_circRNA_28236	ASCRP4000972	15_10539848_10521827_-18021|17.56|3|3	25714049	chr15	-	10592071	10610093	exonic	NM_030690	Rai14	569	2817	1915	2122	1924	2744	1637.5	11.4252	11.1553	11.3823	11.0716	10.9953	10.5081
mmu_circRNA_34711	ASCRP4000973	2_144351432_144348149_-3283|13.26|3|4	25714049	chr2	-	144522412	144525696	exonic	NM_172859	Dzank1	271	441	415	335	925	795	644	8.81524	8.88696	8.68415	9.97375	9.23311	9.14815
mmu_circRNA_45674	ASCRP4000974	X_103051957_103013371_-38586|19.67|4|5	25714049	chrX	-	105818031	105856618	exonic	NM_009530	Atrx	2902	127	123	108	115	164	158.5	6.88819	7.06291	6.97676	6.82809	7.07098	7.16947
mmu_circRNA_014628	ASCRP4000975	mm9_circ_014628	circBase	chr8	-	57485587	57487293	sense overlapping	NM_021788	Sap30	1706	76.5	103.5	88	106	135	128	6.00648	6.77199	6.64621	6.63597	6.80193	6.87186
mmu_circRNA_19832	ASCRP4000976	1_25589484_25513837_-75647|15.48|2|4	25714049	chr1	-	25456991	25532639	exonic	NM_175642	Adgrb3	912	39	28	29	38.5	29	27.5	4.66135	4.85869	4.97191	4.86283	4.72413	4.71957
mmu_circRNA_004900	ASCRP4000977	mm9_circ_004900	circBase	chr2	-	139996072	140057499	exonic	NM_175225	Tasp1	556	3860	2529	2349.5	2850	5326	4243.5	11.893	11.5248	11.5327	11.6632	11.9488	11.8414
mmu_circRNA_21878	ASCRP4000978	10_41243951_41241724_-2227|16.28|10|13	25714049	chr10	+	41521917	41524145	exonic	NM_016898	Cd164	201	99	115	96	160	220.5	184	6.46278	6.95367	6.79977	7.31323	7.45427	7.38691
mmu_circRNA_24411	ASCRP4000979	11_110167669_110157782_-9887|12.17|4|6	25714049	chr11	-	110296467	110306355	exonic	NM_147219	Abca5	1269	44.5	29	33	45.5	38	36	5.08757	4.95651	5.1726	5.08757	5.11861	5.07692
mmu_circRNA_45847	ASCRP4000980	X_149108206_149091967_-16239|22.71|2|2	25714049	chrX	-	152657423	152673663	exonic	NM_172441	Shroom2	2688	120	103	92.5	135	156	130	6.77419	6.75651	6.71591	7.02048	6.99101	6.87186
mmu_circRNA_30975	ASCRP4000981	17_80071913_80020646_-51267|21.27|3|4	25714049	chr17	+	79621305	79672573	exonic	NM_201361	Rmdn2	1194	79	68.5	64	96	136	104	6.1128	6.19058	6.21829	6.45595	6.79923	6.58928
mmu_circRNA_007168	ASCRP4000982	mm9_circ_007168	circBase	chr4	-	130327192	130329674	exonic	NM_153160	Zcchc17	247	221.5	181	200	151	217	156	7.81189	7.62355	7.92008	7.23159	7.43147	7.1301
mmu_circRNA_37469	ASCRP4000983	4_116108196_116064208_-43988|15.87|3|3	25714049	chr4	-	116391602	116435591	exonic	NM_008641	Mast2	323	52	40	38	48	49	52	5.42766	5.29341	5.38809	5.34745	5.48243	5.59112
mmu_circRNA_24796	ASCRP4000984	12_21338071_21334915_-3156|17.25|3|3	25714049	chr12	-	21329053	21332210	exonic	NM_009615	Adam17	345	85	62	56	70.5	61	57	6.27528	5.98955	6.01394	5.92374	5.74249	5.70841
mmu_circRNA_29048	ASCRP4000985	15_98390756_98382345_-8411|16.79|9|10	25714049	chr15	-	98551913	98560325	exonic	NM_009833	Ccnt1	253	111.5	74	71	76	90	99	6.67767	6.26906	6.37425	6.10059	6.27683	6.50311
mmu_circRNA_32276	ASCRP4000986	19_16800183_16754500_-45683|17.63|1|2	25714049	chr19	-	16680009	16725693	exonic	NM_173028	Vps13a	3500	54	43	39	51	50	46	5.35619	5.47434	5.36497	5.38809	5.50905	5.42488
mmu_circRNA_20231	ASCRP4000987	1_62285526_62056881_-228645|16.62|2|2	25714049	chr1	+	62010306	62238952	exonic	NM_001081050	Pard3b	1918	86	70	64	104	117	101	6.29379	6.15727	6.18232	6.63597	6.60295	6.52416
mmu_circRNA_20024	ASCRP4000989	1_44845387_44822859_-22528|16.26|3|4	25714049	chr1	+	44766013	44788542	exonic	NM_028450	Gulp1	582	50	38	35	40	39	41.5	5.23421	5.29341	5.25945	5.07362	5.15262	5.24367
mmu_circRNA_41710	ASCRP4000990	7_82576269_82510219_-66050|16.99|2|3	25714049	chr7	-	75365332	75431383	antisense	uc029wly.1	AB349811	66051	141	112	105.5	116.5	174	130	7.0584	6.90735	6.94198	6.83863	7.13823	6.88209
mmu_circRNA_37382	ASCRP4000991	4_108278962_108275993_-2969|16.17|1|2	25714049	chr4	+	108603387	108606357	exonic	NM_011015	Orc1	652	44	29	28	38	30	29	4.95263	4.95651	4.92228	4.83434	4.7635	4.82589
mmu_circRNA_39865	ASCRP4000992	6_17856510_17802258_-54252|12.77|5|6	25714049	chr6	+	17852257	17906510	exonic	NM_022332	St7	544	56.5	54	46	73.5	60.5	63	5.39379	5.72442	5.61339	6.0434	5.72896	5.79107
mmu_circRNA_28833	ASCRP4000993	15_80948082_80947821_-261|21.45|3|3	25714049	chr15	-	81117390	81117652	exonic	NM_001082536	Mkl1	262	42	33.5	32	38	36	33	4.83012	5.11535	5.07692	4.92965	5.04142	4.8462
mmu_circRNA_34372	ASCRP4000994	2_120648344_120609431_-38913|20.62|1|2	25714049	chr2	-	120783694	120822608	exonic	NM_080788	Ttbk2	604	61	46	46.5	58	55	51.5	5.67115	5.57104	5.66405	5.64976	5.60106	5.55323
mmu_circRNA_007041	ASCRP4000995	mm9_circ_007041	circBase	chr14	+	48480303	48485053	exonic	NM_172600	Tmem260	240	111	88	90	121.5	139	118	6.69981	6.52416	6.71591	6.87391	6.82915	6.75094
mmu_circRNA_35541	ASCRP4000996	3_67278898_67271729_-7169|14.56|2|2	25714049	chr3	+	67467806	67474976	sense overlapping	NM_138591	Gfm1	7170	289	244	183	214.5	295	281	8.19494	8.08479	7.78052	7.75792	7.84573	7.96721
mmu_circRNA_29768	ASCRP4000997	16_45599996_45589615_-10381|15.05|2|2	25714049	chr16	+	45589501	45599883	exonic	NM_198106	Slc9c1	717	60	60	56	70	73	75	5.59361	5.96858	5.98576	6.02321	6.00461	6.11453
mmu_circRNA_41992	ASCRP4000998	7_107558960_107543678_-15282|19.24|1|3	25714049	chr7	+	100395167	100410450	exonic	NM_001017985	C2cd3	962	40	27	26	36	33	26	4.8786	4.85869	4.80963	4.78017	4.88615	4.64352
mmu_circRNA_41205	ASCRP4000999	7_17680718_17675724_-4994|19.07|3|3	25714049	chr7	+	17090374	17095369	exonic	NM_007676	Psg16	1068	338.5	279	290.5	301	462	418	8.42642	8.28616	8.46334	8.29173	8.46827	8.55889
mmu_circRNA_45125	ASCRP4001000	9_110070234_110056277_-13957|16.87|1|2	25714049	chr9	+	110153772	110167730	exonic	NM_009211	Smarcc1	342	51	43	37.5	40	47	40	5.32062	5.43879	5.44983	5.1726	5.34449	5.2563
mmu_circRNA_009295	ASCRP4001001	mm9_circ_009295	circBase	chr1	+	165478220	165479578	exonic	NM_027430	Mpc2	197	238	178.5	158.5	168	245.5	230	7.88897	7.60854	7.5504	7.41395	7.60205	7.71622
mmu_circRNA_44547	ASCRP4001002	9_68524937_68524456_-481|19.60|7|7	25714049	chr9	+	68676648	68677130	intronic	ENSMUST00000034766	Rora	482	189	146.5	133	150	230	211.5	7.56698	7.31549	7.30489	7.22356	7.50114	7.56825
mmu_circRNA_005129	ASCRP4001003	mm9_circ_005129	circBase	chr12	+	69302323	69303962	exonic	NM_027117	Klhdc2	316	128	118	113	114	173	161.5	7.00137	6.9962	7.06381	6.82809	7.13823	7.20576
mmu_circRNA_42759	ASCRP4001004	8_34405563_34391244_-14319|15.83|1|2	25714049	chr8	-	33280771	33295091	exonic	NM_011721	Wrn	882	105	91	80.5	95	114	116	6.598	6.58928	6.53068	6.47094	6.58366	6.74198
mmu_circRNA_23323	ASCRP4001006	11_51840843_51836240_-4603|17.56|3|3	25714049	chr11	+	52022737	52027341	exonic	NM_153785	Cdkl3	718	733	524.5	518	452	691.5	644.5	9.5423	9.22067	9.32848	8.91425	9.04745	9.15069
mmu_circRNA_41362	ASCRP4001007	7_53683649_53682716_-933|18.66|7|11	25714049	chr7	+	46427345	46428279	exonic	NM_001112739	Kcnc1	934	5712	4150	4222	4138	6651	6595	12.4652	12.281	12.3777	12.1479	12.2572	12.5073
mmu_circRNA_35440	ASCRP4001008	3_57583430_57568179_-15251|19.79|5|8	25714049	chr3	+	57764256	57779508	exonic	NM_011883	Rnf13	333	751	606.5	558	671	1043	917	9.60601	9.44492	9.45942	9.49293	9.60663	9.69297
mmu_circRNA_27622	ASCRP4001009	14_58477446_58475447_-1999|23.09|5|6	25714049	chr14	-	57856609	57858609	exonic	NM_029492	Zdhhc20	224	29	27	28	39	33	31	4.49272	4.68372	4.97191	4.88208	5.00889	4.92228
mmu_circRNA_36420	ASCRP4001010	4_8738642_8728471_-10171|12.66|8|10	25714049	chr4	+	8801323	8811495	exonic	NM_001277149	Chd7	402	35	28	29	35	29	30	4.78017	4.85869	4.97191	4.78017	4.78367	4.82589
mmu_circRNA_30625	ASCRP4001012	17_51948612_51907217_-41395|19.74|13|55	25714049	chr17	-	51767891	51809287	exonic	NM_009122	Satb1	1609	39.5	34	29	44.5	34	35	5.13238	5.08403	4.97191	5.1726	4.9257	4.95651
mmu_circRNA_23137	ASCRP4001015	11_29782143_29748815_-33328|15.41|4|4	25714049	chr11	-	29848814	29882143	exonic	NM_146016	Eml6	919	55	38	39	57.5	54	55	5.39379	5.21826	5.34745	5.55579	5.60106	5.64256
mmu_circRNA_27205	ASCRP4001016	14_24205575_24128262_-77313|13.42|4|4	25714049	chr14	-	23309039	23386353	exonic	NM_010610	Kcnma1	1420	137	131	122	140	145	130	7.0584	7.12968	7.1552	7.1202	6.90534	6.89326
mmu_circRNA_24045	ASCRP4001017	11_87330276_87324927_-5349|18.82|2|2	25714049	chr11	+	87511424	87516774	exonic	NM_031386	Tex14	1369	94	101	88	104	120	116.5	6.38724	6.7341	6.67649	6.6504	6.66469	6.7487
mmu_circRNA_19939	ASCRP4001018	1_37552858_37521266_-31592|20.56|2|2	25714049	chr1	-	37464420	37496013	exonic	NM_173870	Mgat4a	436	38	32	33	43	30	30	4.78017	5.08403	5.10514	5.15262	4.84202	4.87517
mmu_circRNA_36636	ASCRP4001019	4_34668823_34665529_-3294|13.54|1|2	25714049	chr4	-	34718279	34721574	sense overlapping	NM_027041	1700003M02Rik	3295	509.5	370.5	339	369	541.5	459	9.03261	8.72436	8.71866	8.61791	8.67697	8.68254
mmu_circRNA_27077	ASCRP4001020	14_14787170_14785925_-1245|15.24|2|2	25714049	chr14	-	13953410	13954656	exonic	NM_025435	Thoc7	246	47	32.5	35	40.5	36.5	33	5.01634	5.07005	5.25945	5.08757	5.04142	4.92228
mmu_circRNA_30864	ASCRP4001021	17_71983066_71974693_-8373|22.27|2|2	25714049	chr17	+	71625352	71633726	exonic	NM_175639	Wdr43	621	39	30	24.5	35	33.5	31	4.97191	5.00515	4.71957	4.78017	4.72413	4.78192
mmu_circRNA_001877	ASCRP4001022	mm9_circ_001877	circBase	chr10	+	75246305	75246377	sense overlapping	NM_153406	Specc1l	72	51.5	42	39	50	48	43.5	5.41085	5.43879	5.43045	5.52741	5.42766	5.37659
mmu_circRNA_22673	ASCRP4001023	10_116298627_116232496_-66131|20.09|1|2	25714049	chr10	-	116795439	116861571	exonic	NM_001033333	Myrfl	2169	65	72	74	70.5	59	62	5.74249	6.21829	6.4213	6.06691	5.71758	5.83806
mmu_circRNA_36299	ASCRP4001024	3_151891209_151882648_-8561|10.63|8|10	25714049	chr3	+	152219683	152228245	exonic	NM_057172	Fubp1	1316	42	30	31	35	32	33.5	5.07005	4.95651	5.07692	4.83434	4.84202	4.97191
mmu_circRNA_42320	ASCRP4001025	7_134619807_134619421_-386|18.50|3|3	25714049	chr7	+	127475906	127476293	exonic	NM_145589	Prr14	164	77	53	52.5	62	52	51.5	6.06511	5.74249	5.85685	5.713	5.53779	5.5786
mmu_circRNA_22343	ASCRP4001026	10_86166346_86159464_-6882|14.86|3|3	25714049	chr10	-	86696718	86703601	exonic	NM_011631	Hsp90b1	940	49.5	42	37	56.5	41	38	5.19232	5.43879	5.30562	5.50905	5.18903	5.15262
mmu_circRNA_23357	ASCRP4001027	11_53469120_53465736_-3384|16.95|2|3	25714049	chr11	-	53652233	53655618	exonic	NM_009012	Rad50	363	49.5	44	36	58	57.5	57.5	4.95263	5.47434	5.30562	5.58112	5.62074	5.73122
mmu_circRNA_22757	ASCRP4001028	10_122618856_122590097_-28759|19.21|5|8	25714049	chr10	-	123153040	123181800	exonic	NM_027604	Usp15	681	55.5	51	44	52.5	59	53	5.64256	5.69687	5.6329	5.50905	5.67115	5.61707
mmu_circRNA_34185	ASCRP4001029	2_108284889_108219251_-65638|15.79|1|2	25714049	chr2	-	108379093	108444732	sense overlapping	TCONS_00017828	XLOC_014457	65639	45	34	31	39	44	35	4.95263	5.08403	5.03043	4.83434	5.31465	5.03777
mmu_circRNA_000380	ASCRP4001030	mm9_circ_000380	circBase	chr3	+	152738185	152747773	exonic	NM_025662	Pigk	747	59	45	43	50	47.5	43.5	5.5339	5.50641	5.53779	5.31465	5.44432	5.32062
mmu_circRNA_26536	ASCRP4001032	13_70740114_70731451_-8663|19.03|8|12	25714049	chr13	-	70592572	70601236	exonic	NM_144837	Ice1	727	184	137	144.5	120	249.5	193	7.51271	7.1902	7.40971	6.91185	7.607	7.44981
mmu_circRNA_20984	ASCRP4001033	1_145613940_145612563_-1377|15.26|4|4	25714049	chr1	-	143765432	143766810	exonic	NM_013835	Trove2	506	50	42	41	49	61	57	5.45804	5.3995	5.53779	5.40518	5.74249	5.71758
mmu_circRNA_32271	ASCRP4001034	19_16752893_16734938_-17955|19.78|6|9	25714049	chr19	-	16660447	16678403	exonic	NM_173028	Vps13a	1874	33	28	28	34	34.5	32	4.62902	4.9257	4.86695	4.67434	4.9257	4.92228
mmu_circRNA_35925	ASCRP4001035	3_103732947_103732274_-673|14.72|7|15	25714049	chr3	+	103928350	103929024	exonic	NM_172684	Rsbn1	674	42	30.5	25	30	29	26	4.83012	4.97911	4.68372	4.61927	4.78367	4.69305
mmu_circRNA_20037	ASCRP4001036	1_51189962_51128312_-61650|18.80|4|6	25714049	chr1	+	51071467	51133118	exonic	NM_019790	Tmeff2	306	40.5	30	30	41.5	39	31	4.75016	4.95651	4.97191	5.0014	5.22149	4.82589
mmu_circRNA_43369	ASCRP4001037	8_101803601_101622730_-180871|18.56|2|2	25714049	chr8	-	99098829	99279701	exonic	NM_007667	Cdh8	1402	45.5	29	30	41	34	31	5.1726	4.95651	4.92228	5.07362	4.9257	4.78192
mmu_circRNA_35337	ASCRP4001038	3_50242837_50221910_-20927|15.86|17|109	25714049	chr3	-	50417987	50438915	exonic	NM_011990	Slc7a11	514	184	250	210	357	289	226.5	7.49182	8.10742	7.96985	8.54318	7.82626	7.68092
mmu_circRNA_31695	ASCRP4001039	18_42900847_42891441_-9406|21.82|10|12	25714049	chr18	-	42731786	42741193	exonic	NM_028392	Ppp2r2b	377	71	55.5	55	64	69	56	5.89372	5.82115	5.98576	5.861	5.91778	5.66879
mmu_circRNA_19504	ASCRP4001040		25070500	chr9	+	13779200	13779317	intronic	ENSMUST00000034396	Mtmr2	117	62	47	48	55	78	70	5.69687	5.53779	5.71415	5.68524	6.07585	6.0158
mmu_circRNA_32097	ASCRP4001041	18_86669478_86643007_-26471|21.21|2|2	25714049	chr18	+	86473614	86500086	exonic	NM_144946	Neto1	976	36	28	29	32	34	34	4.57246	4.85869	4.97191	4.52615	4.88615	5.05595
mmu_circRNA_20045	ASCRP4001042	1_51920278_51876985_-43293|20.81|2|2	25714049	chr1	-	51820140	51863434	exonic	NM_010863	Myo1b	363	46	38.5	37	42.5	44	39	5.35619	5.31465	5.38809	5.13238	5.28418	5.18903
mmu_circRNA_36658	ASCRP4001043	4_36356816_36355185_-1631|14.41|2|2	25714049	chr4	-	36408151	36409783	intronic	ENSMUST00000108122	Lingo2	1632	273	313.5	262	324	443	407.5	8.11914	8.44707	8.29862	8.40033	8.41203	8.51552
mmu_circRNA_24927	ASCRP4001044	12_35797176_35767541_-29635|20.56|2|2	25714049	chr12	+	35082868	35112504	exonic	NM_001014973	Snx13	1580	168.5	121	126	132	147	153	7.40547	7.03017	7.23359	7.02048	6.91235	7.14164
mmu_circRNA_003849	ASCRP4001045	mm9_circ_003849	circBase	chr7	+	97218429	97218529	intronic	ENSMUST00000004622	Gab2	100	55	52.5	52	84	81	61	5.45804	5.79541	5.86719	6.34645	6.09004	5.81476
mmu_circRNA_009970	ASCRP4001046	mm9_circ_009970	circBase	chr13	-	48590286	48606360	exonic	NM_207232	Ptpdc1	460	124	95	84	110	109	108	6.86311	6.65279	6.578	6.69981	6.51301	6.60974
mmu_circRNA_24571	ASCRP4001047	12_4217322_4209289_-8033|18.87|2|2	25714049	chr12	-	4209288	4217322	sense overlapping	NM_134046	Cenpo	8034	657	406	450	475	639	351	9.40832	8.8507	9.12174	8.98903	8.90963	8.28596
mmu_circRNA_19340	ASCRP4001048		25070500	chr4	+	132838410	132838546	antisense	NM_146154	Ppp1r8	136	56.5	38.5	36	53	55.5	61	5.45804	5.21826	5.28418	5.45804	5.62074	5.79107
mmu_circRNA_44541	ASCRP4001049	9_67764261_67749252_-15009|14.59|2|2	25714049	chr9	+	67901444	67916454	exonic	NM_177184	Vps13c	1754	64	48	42	57	56	64	5.78672	5.66642	5.53779	5.61585	5.60106	5.90781
mmu_circRNA_41529	ASCRP4001050	7_68959076_68859532_-99544|14.80|2|2	25714049	chr7	-	61714645	61814190	intronic	TCONS_00029425	XLOC_022800	99545	46	36	33	46	48.5	49	5.25945	5.1726	5.03043	5.23421	5.38809	5.42488
mmu_circRNA_38800	ASCRP4001051	5_74942850_74941437_-1413|15.73|2|3	25714049	chr5	+	74545411	74546825	exonic	NM_024183	Fip1l1	304	115	102	97	110	110	97	6.73861	6.7341	6.83706	6.71877	6.559	6.49779
mmu_circRNA_36354	ASCRP4001052	3_157638258_157635196_-3062|17.58|10|24	25714049	chr3	+	157972231	157975294	exonic	NM_001013806	Ankrd13c	199	113	78	78	82	105	108.5	6.7341	6.36407	6.47094	6.21991	6.47905	6.63597
mmu_circRNA_23349	ASCRP4001053	11_53216068_53211334_-4734|16.42|3|3	25714049	chr11	+	53397831	53402566	exonic	NM_033565	Aff4	1208	111	90	88.5	82	87.5	77	6.69981	6.57422	6.68703	6.32861	6.23754	6.14033
mmu_circRNA_45530	ASCRP4001054	X_72352589_72350993_-1596|17.91|4|4	25714049	chrX	+	75105653	75107250	exonic	NM_001030307	Dkc1	302	166	124	109	126	157.5	141	7.33387	7.05117	6.99667	6.97581	6.99101	6.99855
mmu_circRNA_43663	ASCRP4001057	8_131459670_131435522_-24148|16.39|1|6	25714049	chr8	-	128911621	128935770	intronic	AK157361		24149	69	51.5	46	62	56.5	52	5.83806	5.74249	5.6829	5.80404	5.69687	5.61707
mmu_circRNA_35838	ASCRP4001058	3_95591307_95584338_-6969|20.99|2|3	25714049	chr3	-	95780414	95787384	exonic	NM_001081293	Rprd2	589	71.5	54.5	56	61	67	60	5.83806	5.77359	5.98576	5.77798	5.88154	5.79107
mmu_circRNA_20755	ASCRP4001059	1_125341898_125295098_-46800|16.85|2|2	25714049	chr1	-	123398520	123445321	exonic	NM_199021	Dpp10	645	315	247.5	276	221	352.5	224	8.3452	8.10086	8.38926	7.8577	8.09252	7.66235
mmu_circRNA_44455	ASCRP4001060	9_64757992_64742205_-15787|17.19|2|2	25714049	chr9	+	64894397	64910185	exonic	NM_001162917	Dennd4a	2279	313	298	311	304	412	379	8.33519	8.35772	8.57095	8.335	8.30927	8.41167
mmu_circRNA_34699	ASCRP4001061	2_142691149_142659813_-31336|15.40|4|7	25714049	chr2	-	142834076	142865413	exonic	NM_001081133	Kif16b	1255	40	28	28	45	33	32	4.85869	4.90633	4.83782	5.15262	4.88615	4.92228
mmu_circRNA_22812	ASCRP4001062	11_3136356_3133991_-2365|18.86|3|4	25714049	chr11	+	3233987	3236353	exonic	NM_023743	Eif4enif1	476	50.5	36.5	39.5	49	45	41	5.30562	5.19232	5.41085	5.31465	5.28418	5.22471
mmu_circRNA_29641	ASCRP4001063	16_36867776_36858541_-9235|20.49|1|2	25714049	chr16	+	36858454	36867690	exonic	NM_177128	Iqcb1	281	45	47	44	51	70	49.5	5.01634	5.53779	5.57356	5.45804	5.88154	5.4958
mmu_circRNA_28311	ASCRP4001064	15_26719357_26717046_-2311|18.80|1|2	25714049	chr15	-	26787290	26789602	sense overlapping	NM_176959	Fbxl7	2312	78.5	59	52	56.5	68	62	6.03426	5.86306	5.86719	5.60106	5.9118	5.87745
mmu_circRNA_34552	ASCRP4001065	2_130345244_130329210_-16034|19.86|7|9	25714049	chr2	+	130503473	130519508	exonic	NM_008980	Ptpra	717	58	102	89	87.5	105.5	118	5.59361	6.74982	6.67649	6.36407	6.48979	6.74198
mmu_circRNA_44811	ASCRP4001066	9_95677027_95673937_-3090|17.16|1|2	25714049	chr9	-	95773517	95776608	exonic	NM_001033210	Pls1	435	40.5	32.5	31	42.5	38	38	4.80533	5.02708	4.97191	5.0014	5.08048	5.15262
mmu_circRNA_29734	ASCRP4001067	16_43292002_43291127_-875|10.69|4|5	25714049	chr16	+	43291013	43291889	intronic	ENSMUST00000079441	Zbtb20	876	101.5	75	68	89	98	102	6.52416	6.30903	6.28611	6.36407	6.37425	6.54877
mmu_circRNA_015535	ASCRP4001068	mm9_circ_015535	circBase	chr6	-	134506195	134513419	exonic	NM_008514	Lrp6	898	158	129	126	107	108.5	107.5	7.21469	7.07989	7.20331	6.70443	6.50178	6.62139
mmu_circRNA_24087	ASCRP4001069	11_93787640_93785105_-2535|17.82|4|7	25714049	chr11	+	93923790	93926326	exonic	NM_134012	Mbtd1	485	56	36.5	36	50	49.5	39	5.30562	5.27497	5.25945	5.34745	5.48243	5.22471
mmu_circRNA_19492	ASCRP4001070		25070500	chr8	-	84771782	84772316	sense overlapping	NM_010906	Nfix	534	214.5	166	161	208.5	196	190	7.76512	7.48948	7.58337	7.72079	7.30489	7.43147
mmu_circRNA_41977	ASCRP4001071	7_106165184_106128146_-37038|16.43|4|5	25714049	chr7	-	98979635	99016674	exonic	NM_178635	Uvrag	633	43	39	34	44	36.5	31	4.9257	5.29341	5.25945	5.07362	5.02708	4.87517
mmu_circRNA_25157	ASCRP4001072	12_58465221_58404332_-60889|16.58|6|12	25714049	chr12	+	57303344	57364234	exonic	NM_001164370	Mipol1	883	73	56	64	61.5	72	53.5	6.04158	5.88967	6.21829	5.73122	5.98576	5.65454
mmu_circRNA_36116	ASCRP4001073	3_125314551_125264341_-50210|14.27|2|2	25714049	chr3	+	125561422	125611633	exonic	NM_022565	Ndst4	558	46	31	29	39	37	32	5.04142	4.95651	4.97191	4.97529	5.10514	4.92228
mmu_circRNA_44096	ASCRP4001074	9_46477410_46435424_-41986|14.57|2|2	25714049	chr9	+	46627340	46669327	antisense	ENSMUST00000082739	Gm22805	41987	59	47	48	54	65	58	5.62074	5.60847	5.71415	5.53779	5.81689	5.73122
mmu_circRNA_26862	ASCRP4001075	13_104562988_104542474_-20514|11.79|2|2	25714049	chr13	-	103752393	103772908	sense overlapping	NM_172592	Srek1	20515	60	48	40	63	56.5	52	5.59361	5.64976	5.43045	5.74698	5.62074	5.53779
mmu_circRNA_27796	ASCRP4001076	14_73968831_73968441_-390|17.99|4|6	25714049	chr14	+	73568633	73569024	exonic	NM_011506	Sucla2	263	46	26	26.5	33	28	25.5	5.04142	4.6661	4.65788	4.72867	4.62171	4.61927
mmu_circRNA_43899	ASCRP4001077	9_25109122_25101270_-7852|14.08|3|3	25714049	chr9	+	25293684	25301537	exonic	NM_009859	Sept7	486	83	56	55	69	56	56	6.15727	5.81048	5.93949	6.01394	5.61339	5.71758
mmu_circRNA_19495	ASCRP4001078		25070500	chr8	+	85875631	85922243	sense overlapping	NM_199446	Phkb	46612	59	45	46	69	55	54	5.56597	5.53779	5.61339	5.93949	5.61339	5.68757
mmu_circRNA_017518	ASCRP4001079	mm9_circ_017518	circBase	chr4	-	129715575	129715677	intronic	ENSMUST00000129342	Khdrbs1	102	37	31	31	37	35.5	34	4.78017	4.90633	5.05233	4.92965	5.08048	5.03777
mmu_circRNA_27498	ASCRP4001080	14_41634124_41629033_-5091|13.93|7|22	25714049	chr14	-	40815743	40820835	sense overlapping	NM_177816	Sh2d4b	5092	49	28	26	42	28	32	5.11535	4.80533	4.83782	5.08757	4.80533	4.95651
mmu_circRNA_41732	ASCRP4001081	7_85519248_85500913_-18335|18.31|1|2	25714049	chr7	-	78356026	78374362	intronic	uc029wmd.1	Ntrk3	18336	85	89	70	87	108	93	6.21991	6.54877	6.3316	6.32861	6.50178	6.40437
mmu_circRNA_009629	ASCRP4001082	mm9_circ_009629	circBase	chr9	+	83988775	84012619	exonic	NM_199195	Bckdhb	608	55.5	54	45	69	70.5	65.5	5.61339	5.78454	5.6829	5.96666	5.97624	5.93949
mmu_circRNA_24408	ASCRP4001083	11_109803671_109802126_-1545|15.34|2|2	25714049	chr11	-	109940811	109942357	exonic	NM_013851	Abca8b	331	50	32	29	47	41	36	5.23421	5.08403	4.86695	5.23421	5.23421	5.03777
mmu_circRNA_30497	ASCRP4001084	17_39257208_39232179_-25029|18.89|3|5	25714049	chr17	-	39095233	39120263	intergenic			25030	158	124.5	114	115	165	162	7.29803	7.07455	7.06381	6.82809	7.04572	7.20168
mmu_circRNA_42072	ASCRP4001085	7_117190661_117184120_-6541|15.33|1|2	25714049	chr7	+	110040605	110047147	exonic	NM_181517	Ipo7	1026	53	37	38.5	56	48	48	5.39379	5.2563	5.41085	5.60106	5.41085	5.50905
mmu_circRNA_44624	ASCRP4001086	9_72816992_72808389_-8603|22.19|2|3	25714049	chr9	+	72960581	72969185	exonic	NM_026314	Dyx1c1	918	134	121	107	101	139.5	121	6.9877	7.05434	6.97676	6.57926	6.84283	6.77474
mmu_circRNA_32258	ASCRP4001088	19_16294262_16251248_-43014|20.57|2|2	25714049	chr19	+	16176757	16219772	sense overlapping	NM_008139	Gnaq	43015	415	314	328	335	472	418.5	8.71695	8.45411	8.66043	8.44621	8.49067	8.55649
mmu_circRNA_21896	ASCRP4001089	10_42536275_42503248_-33027|20.54|2|2	25714049	chr10	+	42783441	42816469	exonic	NM_153055	Sec63	1811	163	127	114	130	191	170.5	7.36082	7.11327	7.06381	7.00324	7.27026	7.27531
mmu_circRNA_22477	ASCRP4001090	10_93459858_93443059_-16799|18.45|2|2	25714049	chr10	-	93980313	93997113	exonic	NM_172538	Vezt	1088	123.5	214	176	266.5	374	346	6.8543	7.8688	7.69723	8.12	8.18919	8.27281
mmu_circRNA_33802	ASCRP4001091	2_70168997_70127427_-41570|18.10|1|2	25714049	chr2	+	70289369	70330940	exonic	NM_177376	Myo3b	671	986	820	763	824.5	1339	1165	9.97327	9.87619	9.8933	9.80244	9.98305	9.99806
mmu_circRNA_25241	ASCRP4001092	12_70370865_70351740_-19125|20.77|10|12	25714049	chr12	+	69250752	69269878	exonic	NM_178253	Klhdc1	938	146	112	105.5	111	146	122.5	7.1202	6.90735	6.94784	6.78404	6.90534	6.80355
mmu_circRNA_28663	ASCRP4001093	15_66093468_66091814_-1654|17.25|2|6	25714049	chr15	-	66260251	66261906	intronic	ENSMUST00000070256	Kcnq3	1655	59	42	43	50	54	59	5.59361	5.3995	5.57356	5.42766	5.53779	5.79107
mmu_circRNA_36645	ASCRP4001095	4_36384619_35837059_-547560|17.78|2|2	25714049	chr4	-	35890025	36437586	exonic	NM_001165999	Lingo2	514	40	27	27.5	39	32	31.5	4.97191	4.80533	4.89021	4.83434	4.88615	4.89021
mmu_circRNA_41026	ASCRP4001096	6_142333096_142326673_-6423|14.15|5|5	25714049	chr6	-	142378152	142384576	exonic	NM_023042	Recql	246	88	90	73	96	99.5	101	6.30219	6.53587	6.3316	6.48778	6.39583	6.53392
mmu_circRNA_43830	ASCRP4001097	9_21460192_21451795_-8397|10.15|2|2	25714049	chr9	+	21647350	21655748	exonic	NM_011417	Smarca4	311	268	257	234	275	389.5	373	8.10611	8.14782	8.13462	8.18465	8.24692	8.38657
mmu_circRNA_002457	ASCRP4001098	mm9_circ_002457	circBase	chr5	+	65565988	65594548	exonic	NM_016786	Ube2k	465	53.5	43	38.5	54	52	50.5	5.5339	5.42488	5.44983	5.68524	5.50905	5.55323
mmu_circRNA_38686	ASCRP4001099	5_65985787_65962771_-23016|21.96|6|7	25714049	chr5	+	65571531	65594548	exonic	NM_016786	Ube2k	371	51	44	38.5	59	59	56	5.35619	5.50641	5.32363	5.64976	5.68524	5.68757
mmu_circRNA_43694	ASCRP4001100	9_4537819_4472012_-65807|19.61|3|3	25714049	chr9	-	4472011	4537819	exonic	NM_019691	Gria4	989	54	48	45.5	68.5	68	58	5.45804	5.60847	5.69687	5.96666	5.861	5.71758
mmu_circRNA_35591	ASCRP4001102	3_73143066_73127067_-15999|18.45|1|3	25714049	chr3	+	73323144	73339144	intronic	AK044425		16000	46	34	31	47	37	33	5.01634	5.12895	5.03043	5.15262	5.08048	4.99387
mmu_circRNA_23164	ASCRP4001103	11_30929066_30898313_-30753|13.54|3|3	25714049	chr11	+	30998312	31029066	exonic	NM_023906	Asb3	368	51	34.5	30	46	40	38	5.23421	5.07005	5.03043	5.2563	5.11861	5.15262
mmu_circRNA_016411	ASCRP4001104	mm9_circ_016411	circBase	chr2	+	158035995	158058827	exonic	NM_027434	Rprd1b	677	48.5	33.5	34.5	57	33	29	5.1726	5.11535	5.23421	5.58112	4.91034	4.7635
mmu_circRNA_26258	ASCRP4001107	13_45089107_45065415_-23692|21.00|5|10	25714049	chr13	-	44970045	44993738	exonic	NM_025772	Dtnbp1	432	50	34	30	48	36	35	5.28418	5.04142	5.00515	5.2563	5.04142	4.99387
mmu_circRNA_31833	ASCRP4001108	18_63955935_63937182_-18753|15.53|7|10	25714049	chr18	+	63777527	63796281	exonic	NM_001014981	Wdr7	1198	699	473	418	582	691.5	647.5	9.47952	9.06966	9.02813	9.25532	9.04222	9.15576
mmu_circRNA_31491	ASCRP4001109	18_31766918_31756693_-10225|19.03|10|14	25714049	chr18	-	31597038	31607264	exonic	NM_026165	Slc25a46	337	272.5	382	339	396	694	612	8.09735	8.75793	8.71866	8.71638	9.04745	9.07603
mmu_circRNA_22415	ASCRP4001110	10_90143664_89625906_-517758|13.18|2|2	25714049	chr10	+	90163160	90680919	exonic	NM_001128086	Anks1b	1635	43	28	28	34	35.5	27	5.07005	4.80533	4.92228	4.61927	4.99009	4.73669
mmu_circRNA_27652	ASCRP4001111	14_60866303_60857289_-9014|12.14|2|2	25714049	chr14	-	60238451	60247466	exonic	NM_170591	Nupl1	808	95	69	64	74.5	85	78.5	6.40437	6.17735	6.21829	6.09004	6.19386	6.16232
mmu_circRNA_39721	ASCRP4001112	5_151181555_151148128_-33427|12.69|6|6	25714049	chr5	+	150345552	150378980	exonic	NM_172887	Fry	1187	51.5	46.5	44	61.5	50	47	5.44155	5.55579	5.57356	5.73122	5.48243	5.45258
mmu_circRNA_34645	ASCRP4001113	2_139874045_139709508_-164537|22.34|2|2	25714049	chr2	-	139883771	140048309	exonic	NM_175225	Tasp1	951	78.5	76	60	104	81	90	6.20042	6.30903	6.10758	6.66351	6.12318	6.37135
mmu_circRNA_36762	ASCRP4001114	4_48482944_48465765_-17179|14.65|5|5	25714049	chr4	-	48452892	48470072	exonic	NM_172304	Tex10	2074	43	29	30	37.5	35	31	4.97191	4.85869	4.97191	4.86283	4.97191	4.92228
mmu_circRNA_43890	ASCRP4001115	9_24485254_24421885_-63369|17.42|2|2	25714049	chr9	-	24617440	24680810	exonic	NM_001166207	Dpy19l2	1130	42	29	29	34.5	38	30.5	4.8786	4.71957	4.89021	4.86283	5.08048	4.82589
mmu_circRNA_36505	ASCRP4001116	4_15898061_15896488_-1573|16.08|2|3	25714049	chr4	+	15969340	15970914	exonic	NM_013752	Nbn	312	66	52	49	61.5	59	57	5.76256	5.78454	5.76256	5.73122	5.68524	5.71758
mmu_circRNA_40786	ASCRP4001118	6_115800857_115798924_-1933|15.04|4|4	25714049	chr6	-	115848905	115850839	exonic	NM_010774	Mbd4	1049	40	35.5	27	39	37	37	5.07005	5.19232	4.80963	5.02708	5.00889	5.11535
mmu_circRNA_29532	ASCRP4001119	16_32052469_32039885_-12584|13.10|2|2	25714049	chr16	-	32039798	32052383	exonic	NM_177326	Pak2	730	48	32	33	41	34	36	5.15262	5.02708	5.07692	4.95651	5.00889	5.11535
mmu_circRNA_001332	ASCRP4001120	mm9_circ_001332	circBase	chr11	+	21813359	21857609	exonic	NM_145425	Wdpcp	266	79	70	73	73	80	76	6.1128	6.19551	6.37425	6.03793	6.10758	6.10758
mmu_circRNA_20590	ASCRP4001121	1_100396473_100319666_-76807|20.31|2|4	25714049	chr1	+	98423088	98499896	exonic	NM_027584	Slco6d1	1659	36.5	28	26	38	34.5	34	4.85869	4.90633	4.94874	4.92965	4.86695	4.95651
mmu_circRNA_32093	ASCRP4001123	18_85049077_85047219_-1858|15.65|4|6	25714049	chr18	+	84877826	84879685	sense overlapping	NM_025797	Cyb5a	1859	751	586.5	507	617.5	1078	848.5	9.60292	9.40256	9.28443	9.34549	9.64468	9.55929
mmu_circRNA_20485	ASCRP4001124	1_89261854_89230845_-31009|14.24|4|6	25714049	chr1	+	87334269	87365279	exonic	NM_146112	Gigyf2	374	69	43	38	58	54	49	5.74249	5.47434	5.38809	5.58112	5.55579	5.50905
mmu_circRNA_22102	ASCRP4001125	10_62213764_62209649_-4115|18.28|2|4	25714049	chr10	-	62746900	62751016	exonic	NM_026201	Ccar1	534	579	278	288	196.5	286	354	9.25453	8.27959	8.4548	7.61989	7.80545	8.30586
mmu_circRNA_30637	ASCRP4001126	17_53805232_53792347_-12885|12.23|7|11	25714049	chr17	+	53653021	53665907	exonic	NM_020005	Kat2b	892	85	74	65	84	92.5	86.5	6.15727	6.27761	6.14373	6.29226	6.32861	6.30295
mmu_circRNA_21208	ASCRP4001127	1_167359446_167287560_-71886|20.27|2|2	25714049	chr1	-	165357428	165429315	exonic	NM_028759	Dcaf6	1396	53	33.5	33	33	34	41	5.23421	5.07005	5.11861	4.69305	4.9257	5.27497
mmu_circRNA_013661	ASCRP4001128	mm9_circ_013661	circBase	chr4	-	87782286	87794011	exonic	NM_027326	Mllt3	450	43	34	34	39	38	33	5.13238	5.1726	5.1726	4.92965	5.15262	4.92228
mmu_circRNA_29586	ASCRP4001129	16_33468269_33456962_-11307|20.32|20|84	25714049	chr16	+	33456875	33468183	exonic	NM_011749	Zfp148	334	50	39.5	35	50	42	35.5	5.35619	5.42488	5.19232	5.31465	5.23421	5.01634
mmu_circRNA_015862	ASCRP4001130	mm9_circ_015862	circBase	chr9	-	63293523	63322267	exonic	NM_011840	Map2k5	256	51	39	35.5	48	43	41	5.23421	5.33559	5.28418	5.34745	5.2563	5.2563
mmu_circRNA_38449	ASCRP4001131	5_34783239_34753230_-30009|15.94|3|4	25714049	chr5	+	34410580	34440590	exonic	NM_001243123	Fam193a	1511	112.5	84	81	87	117	107.5	6.70673	6.45869	6.50311	6.38292	6.59676	6.63597
mmu_circRNA_31591	ASCRP4001132	18_35846507_35842872_-3635|15.22|2|2	25714049	chr18	-	35683217	35686853	exonic	NM_029669	Dnajc18	293	38	26	29.5	37	30	30.5	4.66135	4.62902	5.00515	4.78017	4.80533	4.89021
mmu_circRNA_20282	ASCRP4001133	1_66577427_66568029_-9398|17.29|13|30	25714049	chr1	+	66521454	66530853	exonic	NM_175510	Unc80	710	290	242	201.5	205	154	161	8.17761	8.0609	7.89707	7.70762	6.95561	7.1836
mmu_circRNA_28767	ASCRP4001134	15_73367841_73352660_-15181|19.51|2|2	25714049	chr15	+	73522229	73537411	exonic	NM_001081066	Dennd3	1100	173	159.5	155	165	257	271.5	7.39978	7.42658	7.50744	7.332	7.64803	7.92108
mmu_circRNA_41457	ASCRP4001135	7_63441349_63436439_-4910|18.82|2|4	25714049	chr7	+	56181068	56185979	exonic	NM_010418	Herc2	1006	147.5	137	135	120	115	120	7.14079	7.20331	7.31964	6.92526	6.59676	6.77474
mmu_circRNA_017370	ASCRP4001136	mm9_circ_017370	circBase	chr16	+	93849129	93853898	exonic	NM_001045529	Morc3	397	54	53	60.5	65.5	66	57	5.39379	5.75368	6.05249	5.83806	5.83806	5.66879
mmu_circRNA_20080	ASCRP4001137	1_53833523_53817826_-15697|16.61|1|4	25714049	chr1	-	53760981	53776679	exonic	NM_133810	Stk17b	877	81	63	58	64	83.5	70.5	6.23834	6.06511	6.03975	5.81476	6.15052	6.02321
mmu_circRNA_32800	ASCRP4001138	19_58010194_57703575_-306619|21.01|1|2	25714049	chr19	+	57629084	57935704	exonic	NM_181415	Atrnl1	3610	37.5	29	30	42.5	33	30.5	4.57246	4.85869	4.94874	5.11535	4.88615	4.92228
mmu_circRNA_43815	ASCRP4001140	9_20395328_20392279_-3049|23.36|2|2	25714049	chr9	+	20587834	20590884	exonic	NM_172919	Zfp846	288	146	149	139.5	146	145	144	7.16655	7.35532	7.34241	7.17114	6.89225	7.04572
mmu_circRNA_33133	ASCRP4001141	2_23670714_23662818_-7896|15.85|2|7	25714049	chr2	+	23807297	23815194	intergenic			7897	138	106	84	83	101	147.5	7.01351	6.83863	6.60048	6.25181	6.41568	7.05389
mmu_circRNA_42554	ASCRP4001142	8_11805323_11781155_-24168|17.51|3|4	25714049	chr8	+	11781154	11805323	exonic	NM_017402	Arhgef7	821	45	29.5	27.5	31	31	33	5.01634	4.8786	4.83782	4.61927	4.84202	4.99387
mmu_circRNA_44900	ASCRP4001143	9_98483316_98482691_-625|20.76|3|3	25714049	chr9	+	98582271	98582897	exonic	NM_015827	Copb2	339	47.5	45	41.5	51	47.5	51	5.11535	5.53779	5.44983	5.42766	5.41085	5.5685
mmu_circRNA_19327	ASCRP4001144		25070500	chr4	+	74348398	74359530	sense overlapping	NM_144787	Kdm4c	11132	759	616	575.5	765	1206.5	1043	9.62235	9.46972	9.50671	9.68948	9.80929	9.8605
mmu_circRNA_31566	ASCRP4001145	18_34959013_34952658_-6355|13.89|7|11	25714049	chr18	+	34793003	34799359	exonic	NM_001081256	Kdm3b	588	83	72	64	71.5	74	81.5	6.27528	6.29685	6.19551	6.02321	5.98576	6.22955
mmu_circRNA_23791	ASCRP4001146	11_78135268_78133488_-1780|15.21|8|17	25714049	chr11	+	78319985	78321766	exonic	NM_017407	Spag5	713	55	45	36	53	53.5	56	5.30562	5.53779	5.30562	5.4958	5.55579	5.70841
mmu_circRNA_34411	ASCRP4001147	2_121074026_121061309_-12717|15.44|1|2	25714049	chr2	-	121235572	121248290	exonic	NM_013735	Trp53bp1	1722	155	138	123	141	203	186.5	7.2471	7.21388	7.1552	7.15857	7.35054	7.41888
mmu_circRNA_36081	ASCRP4001148	3_121499403_121482473_-16930|19.78|4|6	25714049	chr3	-	121779554	121796485	exonic	NM_008991	Abcd3	717	37	27	27	33	30	28	4.83012	4.68372	4.75016	4.55722	4.7635	4.78192
mmu_circRNA_25091	ASCRP4001149	12_54455421_54441675_-13746|11.04|1|2	25714049	chr12	+	53340687	53354434	intronic	uc007nnp.1	Npas3	13747	156	96	120	153	124.5	101	7.27026	6.68703	7.11066	7.24036	6.71362	6.51564
mmu_circRNA_21611	ASCRP4001150	10_7521767_7515442_-6325|15.86|8|10	25714049	chr10	+	7795643	7801969	exonic	NM_026141	Ppil4	733	57	56	55	63	57	53	5.59361	5.83806	5.93949	5.74698	5.68524	5.64256
mmu_circRNA_45163	ASCRP4001151	9_111509425_111491309_-18116|17.06|5|5	25714049	chr9	-	111588804	111606921	exonic	NM_016853	Stac	532	37	27	28	33.5	31	28	4.8786	4.80533	4.94874	4.69305	4.80533	4.69305
mmu_circRNA_45714	ASCRP4001152	X_109211846_109206052_-5794|15.88|2|2	25714049	chrX	+	112092442	112098237	sense overlapping	NM_031382	Tex16	5795	66	52	56	61.5	69	66	5.83806	5.72442	5.9512	5.81476	5.93949	5.94731
mmu_circRNA_22947	ASCRP4001153	11_21192134_21191036_-1098|15.97|2|2	25714049	chr11	+	21291032	21292131	exonic	NM_139061	Vps54	235	35	28	28	35	33.5	33	4.78017	4.90633	4.92228	4.67434	4.91034	4.99387
mmu_circRNA_26556	ASCRP4001154	13_76145734_76140241_-5493|16.15|4|4	25714049	chr13	-	76002792	76008286	sense overlapping	NM_178916	Rfesd	5494	57	45	44	43.5	58	53	5.4958	5.47434	5.61339	5.2563	5.70956	5.61707
mmu_circRNA_013499	ASCRP4001155	mm9_circ_013499	circBase	chr2	-	74568940	74573626	exonic	NM_027133	Lnp	319	243.5	197	200	196	313	229	7.95223	7.74761	7.90537	7.65252	7.93858	7.70647
mmu_circRNA_26806	ASCRP4001157	13_98706816_98699366_-7450|18.06|14|48	25714049	chr13	-	97929410	97936861	exonic	NM_012026	Arhgef28	868	194.5	152	139.5	140.5	186	173.5	7.59554	7.37537	7.37501	7.17697	7.24591	7.29727
mmu_circRNA_24221	ASCRP4001158	11_103744255_103720209_-24046|21.56|6|14	25714049	chr11	-	103858894	103882941	exonic	NM_008740	Nsf	1016	50.5	37	32	50	39.5	44	5.30562	5.1726	5.10514	5.31465	5.13238	5.32062
mmu_circRNA_41759	ASCRP4001159	7_87611799_87608659_-3140|16.80|2|2	25714049	chr7	-	80463772	80466913	exonic	NM_007550	Blm	532	55	43	36	41	42.5	42	5.42766	5.47434	5.25945	5.11535	5.29647	5.32062
mmu_circRNA_23092	ASCRP4001160	11_29145150_29125857_-19293|13.96|2|2	25714049	chr11	-	29225856	29245150	exonic	NM_025740	Cfap36	525	273	197	184	186	255	215.5	8.10611	7.75959	7.77476	7.56825	7.66264	7.60761
mmu_circRNA_20748	ASCRP4001161	1_125264450_125249211_-15239|17.12|2|2	25714049	chr1	-	123352633	123367873	exonic	NM_199021	Dpp10	419	43	35	32	40	46	42	5.15262	5.1726	5.03043	5.13238	5.31465	5.2563
mmu_circRNA_27263	ASCRP4001162	14_27614761_27609357_-5404|14.56|2|6	25714049	chr14	+	26796170	26801575	exonic	ENSMUST00000022433	Dnah12	647	358	277	249	294.5	375	353	8.50282	8.25953	8.23819	8.29403	8.19515	8.30091
mmu_circRNA_25242	ASCRP4001163	12_70370865_70364136_-6729|18.06|2|3	25714049	chr12	+	69263148	69269878	exonic	NM_178253	Klhdc1	211	52.5	45.5	44	66	69	56.5	5.34153	5.52741	5.61339	5.861	5.9118	5.6829
mmu_circRNA_28983	ASCRP4001164	15_92588185_92574002_-14183|15.85|5|6	25714049	chr15	+	92743570	92757754	exonic	NM_001164593	Pdzrn4	381	50	45	42	77	72	51	5.19232	5.57104	5.46621	6.14373	5.98576	5.59112
mmu_circRNA_37492	ASCRP4001165	4_117322011_117237226_-84785|11.66|7|9	25714049	chr4	+	117564620	117649406	exonic	NM_080469	Eri3	720	61	45.5	47	68	56	78	5.6864	5.55579	5.71415	5.93949	5.61339	6.17402
mmu_circRNA_34554	ASCRP4001166	2_130363385_130343467_-19918|20.68|7|12	25714049	chr2	+	130517730	130537649	exonic	NM_008980	Ptpra	707	45	32	29	42.5	33	30	4.99387	5.00515	4.92228	5.1726	4.9257	4.87517
mmu_circRNA_39263	ASCRP4001167	5_121742861_121739576_-3285|16.62|2|3	25714049	chr5	+	121289566	121292852	exonic	NM_181421	Gm15800	421	50	37	33.5	50	45	45	5.32062	5.21826	5.21826	5.38809	5.35912	5.35035
mmu_circRNA_36523	ASCRP4001168	4_21686772_21659365_-27407|16.26|4|4	25714049	chr4	+	21732217	21759625	sense overlapping	NM_016746	Ccnc	27408	32	33	25	32	32	28	4.71957	5.04142	4.80963	4.67434	4.88615	4.69305
mmu_circRNA_22983	ASCRP4001169	11_23182726_23180374_-2352|15.47|2|2	25714049	chr11	+	23280373	23282726	exonic	NM_134014	Xpo1	486	51.5	41	40.5	58	62	48.5	5.25945	5.36788	5.51432	5.53779	5.76256	5.46621
mmu_circRNA_19923	ASCRP4001170	1_36880982_36872300_-8682|17.61|2|3	25714049	chr1	-	36815454	36824137	intronic	AK031434		8683	45	34	35	43	43	40	4.9257	5.12895	5.21826	5.15262	5.28418	5.22471
mmu_circRNA_30030	ASCRP4001171	16_91023704_91017091_-6613|17.57|6|8	25714049	chr16	-	91016845	91023459	exonic	NM_026110	Paxbp1	568	68	64	50	87	101	81	5.78672	6.0158	5.78017	6.30903	6.40295	6.20532
mmu_circRNA_39875	ASCRP4001172	6_18373981_18328367_-45614|14.47|3|3	25714049	chr6	-	18378366	18423981	exonic	NM_080285	Cttnbp2	2127	128	99	95.5	141	173	145	6.91235	6.67767	6.7884	7.17114	7.14164	7.04936
mmu_circRNA_35942	ASCRP4001173	3_104454952_104453181_-1771|18.88|6|6	25714049	chr3	+	104649257	104651029	exonic	NM_009196	Slc16a1	404	50	35.5	35	41	51.5	65	5.23421	5.07005	5.1726	4.95651	5.46621	5.88866
mmu_circRNA_39764	ASCRP4001174	5_151572522_151556963_-15559|19.82|3|4	25714049	chr5	+	150754387	150769947	exonic	NM_175310	Pds5b	654	90	83	85	88	100	79	6.23834	6.42969	6.60048	6.34645	6.42969	6.17402
mmu_circRNA_23669	ASCRP4001175	11_72656849_72639554_-17295|15.29|2|3	25714049	chr11	+	72826051	72843347	exonic	NM_001045536	Zzef1	698	248	175.5	176.5	182	260	222	7.96985	7.58462	7.69143	7.54204	7.67828	7.64773
mmu_circRNA_39485	ASCRP4001176	5_134648102_134647717_-385|14.76|2|2	25714049	chr5	-	134171846	134172232	sense overlapping	NM_033572	Wbscr16	386	55	37	39	32	38	38	5.56597	5.21826	5.43045	4.72867	5.11861	5.15262
mmu_circRNA_31255	ASCRP4001177	18_9977976_9968749_-9227|19.03|5|5	25714049	chr18	+	9968750	9977978	exonic	NM_153552	Thoc1	398	66.5	51	48	53	72	50	5.81476	5.69687	5.71415	5.52741	5.96088	5.53779
mmu_circRNA_33357	ASCRP4001178	2_37388149_37325036_-63113|16.33|2|2	25714049	chr2	+	37469515	37532629	sense overlapping	NM_146121	Rabgap1	63114	50	34	38.5	33	37	37	5.32062	5.08403	5.41085	4.83434	5.00889	5.03777
mmu_circRNA_42230	ASCRP4001179	7_127437808_127394674_-43134|17.88|2|2	25714049	chr7	+	120251159	120294294	exonic	NM_026458	Abca14	1733	67.5	54	49	70	64	55	5.76256	5.81048	5.74698	5.96666	5.81689	5.66879
mmu_circRNA_27377	ASCRP4001180	14_31831052_31826353_-4699|16.89|2|2	25714049	chr14	-	31013166	31017866	exonic	NM_153547	Gnl3	1454	38	31	29	44	38.5	36.5	4.97191	4.85869	4.92228	5.21503	4.99009	5.1726
mmu_circRNA_19307	ASCRP4001181		25070500	chr3	+	142598992	142623884	sense overlapping	NM_010259	Gbp2b	24892	751	657.5	686	618	981	962.5	9.58886	9.55194	9.7587	9.35268	9.52991	9.76742
mmu_circRNA_42920	ASCRP4001182	8_61019268_60893423_-125845|17.10|2|2	25714049	chr8	-	58414625	58540471	sense overlapping	NM_175032	Galntl6	125846	53	38	34.5	37.5	44	45	5.35619	5.33559	5.23421	5.04871	5.2563	5.42488
mmu_circRNA_44090	ASCRP4001183	9_45784213_45781025_-3188|16.27|5|6	25714049	chr9	-	45972941	45976130	exonic	NM_008775	Pafah1b2	330	46	35	35.5	50	41	41	5.1726	5.04142	5.25945	5.4958	5.2563	5.28727
mmu_circRNA_21321	ASCRP4001184	1_178723780_178699844_-23936|17.45|3|3	25714049	chr1	-	176769712	176793649	exonic	NM_001099637	Cep170	1303	54	37	35	49	36.5	43.5	5.45804	5.29341	5.25945	5.34745	4.99009	5.30562
mmu_circRNA_34630	ASCRP4001185	2_135926964_135923207_-3757|20.97|3|3	25714049	chr2	-	136097470	136101228	exonic	NM_172858	Pak7	753	81.5	75	62	84.5	96.5	86	6.14033	6.27761	6.11973	6.27838	6.38148	6.29379
mmu_circRNA_30867	ASCRP4001186	17_71992173_71981345_-10828|16.72|3|4	25714049	chr17	+	71632004	71642833	exonic	NM_175639	Wdr43	825	39	27	28	27.5	32	29	4.66135	4.85869	4.92228	4.46224	4.84202	4.78192
mmu_circRNA_18953	ASCRP4001187		25070500	chr1	-	119741351	119765923	sense overlapping	NM_019933	Ptpn4	24572	69	121	92	125	157	175	5.83806	7.03476	6.73127	6.92526	6.99667	7.29994
mmu_circRNA_33974	ASCRP4001188	2_79742035_79737222_-4813|22.50|2|2	25714049	chr2	-	79897064	79901878	exonic	NM_016744	Pde1a	325	51.5	36	41	46	60	47	5.11535	5.21826	5.50111	5.27497	5.70956	5.48243
mmu_circRNA_45403	ASCRP4001190	X_23339486_23333566_-5920|15.63|12|15	25714049	chrX	+	23756439	23762360	exonic	NM_175180	Wdr44	1094	44	29	30.5	36	36	31	4.97191	4.95651	5.05233	4.92965	5.00889	4.89021
mmu_circRNA_44943	ASCRP4001191	9_100717891_100677175_-40716|19.72|3|4	25714049	chr9	+	100776755	100817472	intronic	ENSMUST00000155108	Stag1	40717	47	29	30.5	37	36	30.5	5.01634	4.90633	4.94874	4.92965	5.02708	4.7635
mmu_circRNA_43161	ASCRP4001192	8_84294823_84239100_-55723|18.57|4|6	25714049	chr8	+	81715200	81770924	exonic	NM_001024617	Inpp4b	548	88	198	199.5	308	154	93	6.2675	7.76954	7.9016	8.35845	6.95561	6.41568
mmu_circRNA_19249	ASCRP4001193		25070500	chr2	-	73199181	73203470	sense overlapping	NM_025942	Ola1	4289	56	38	41	53	55	52	5.47974	5.29341	5.50111	5.38809	5.58863	5.61707
mmu_circRNA_19215	ASCRP4001194		25070500	chr18	+	88974016	88974137	intronic	ENSMUST00000023828	Rttn	121	50	38	38	39	45	40.5	5.32062	5.29341	5.43045	4.88208	5.31465	5.18903
mmu_circRNA_36531	ASCRP4001195	4_21793161_21781494_-11667|15.49|2|2	25714049	chr4	+	21854346	21866014	exonic	NM_025669	Pnisr	1013	45.5	34	32	45.5	36.5	33.5	5.13238	5.12895	5.07692	5.13238	5.02708	4.89021
mmu_circRNA_23858	ASCRP4001196	11_80217164_80209294_-7870|19.69|3|3	25714049	chr11	+	80395791	80403662	exonic	NR_045038	Zfp207	311	89	102	89	114	144	133.5	6.29379	6.71877	6.65518	6.76924	6.87391	6.89931
mmu_circRNA_009537	ASCRP4001198	mm9_circ_009537	circBase	chr10	+	82368570	82383844	exonic	uc007gjn.1	Mif1	270	42	29	28	34.5	31	29	4.78017	4.85869	4.92228	4.80533	4.84202	4.82589
mmu_circRNA_23831	ASCRP4001200	11_79839456_79828645_-10811|18.21|7|9	25714049	chr11	+	80015142	80025954	exonic	NM_199196	Suz12	772	49	36	35	44	36	35	5.23421	5.11535	5.23421	5.02708	5.04142	5.01634
mmu_circRNA_30293	ASCRP4001201	17_22827407_22823280_-4127|13.81|2|2	25714049	chr17	+	22686312	22690440	sense overlapping	ENSMUST00000055305	Gm9805	4128	41	33	38	41	44	47	4.78017	5.12895	5.30562	5.07362	5.28418	5.45258
mmu_circRNA_24565	ASCRP4001202	12_3873428_3835027_-38401|19.42|16|70	25714049	chr12	+	3835026	3873428	exonic	NM_007872	Dnmt3a	798	116	100	91	97	71	91	6.77858	6.71877	6.7239	6.49912	5.93949	6.37787
mmu_circRNA_016872	ASCRP4001203	mm9_circ_016872	circBase	chr19	+	30039063	30039297	exonic	NM_144873	Uhrf2	234	136	151	135	171	217	195	7.01351	7.35532	7.29267	7.41395	7.43703	7.46588
mmu_circRNA_013717	ASCRP4001204	mm9_circ_013717	circBase	chr11	+	107613850	107620214	exonic	NM_198298	Helz	733	69	58	50.5	61	63	54	5.83806	5.9118	5.82115	5.80404	5.77798	5.61707
mmu_circRNA_45222	ASCRP4001205	9_114624829_114622628_-2201|20.76|1|2	25714049	chr9	+	114713509	114715711	exonic	NM_146229	Dync1li1	342	84	60	56	81	84	71	6.23834	5.93949	5.93949	6.19058	6.17569	6.0158
mmu_circRNA_36357	ASCRP4001206	3_157689822_157679286_-10536|19.07|9|13	25714049	chr3	-	158016321	158026858	exonic	NM_001093752	Srsf11	729	6756	5553.5	5458.5	5587.5	9159.5	6848	12.7153	12.7594	12.7594	12.5972	12.7506	12.5648
mmu_circRNA_38750	ASCRP4001207	5_72033565_72015094_-18471|14.31|15|78	25714049	chr5	-	71623854	71642326	exonic	NM_010251	Gabra4	929	177	156	135.5	141	186	160	7.44188	7.40688	7.32752	7.1202	7.21307	7.16529
mmu_circRNA_23441	ASCRP4001208	11_60576927_60572799_-4128|19.85|3|3	25714049	chr11	-	60759296	60763425	exonic	NM_009410	Top3a	319	166	49	35	52	59	45	7.21913	5.69687	5.21826	5.38809	5.68524	5.35035
mmu_circRNA_21051	ASCRP4001209	1_157225128_157193647_-31481|20.02|2|2	25714049	chr1	-	155346516	155377998	intronic	ENSMUST00000027741	Xpr1	31482	45	31.5	32	36	35.5	32	5.07005	4.9257	5.11861	4.78017	4.95263	4.92228
mmu_circRNA_40760	ASCRP4001210	6_113088194_113078406_-9788|14.83|3|3	25714049	chr6	+	113128411	113138200	exonic	NM_028385	Setd5	378	138.5	114.5	103	124	139.5	146	7.05298	6.91285	6.90935	6.92526	6.83863	7.0656
mmu_circRNA_35480	ASCRP4001211	3_61216965_61196120_-20845|16.24|1|2	25714049	chr3	+	61392197	61413043	intergenic			20846	557	410	394	385	631	635	9.18992	8.86843	8.92567	8.66872	8.89127	9.12508
mmu_circRNA_32184	ASCRP4001212	19_4785567_4776243_-9324|21.47|2|2	25714049	chr19	-	4776242	4785567	intronic	ENSMUST00000178353	Gm21992	9325	903	1009	799	2691	2641	1695.5	9.83821	10.1786	9.96385	11.5745	10.9349	10.5585
mmu_circRNA_25009	ASCRP4001213	12_45142637_45099323_-43314|19.93|3|4	25714049	chr12	-	43998335	44041650	intergenic			43315	40	31	30	44	42	44	4.8786	5.04142	4.97191	5.11535	5.28418	5.35035
mmu_circRNA_29560	ASCRP4001215	16_32981990_32950378_-31612|15.60|6|8	25714049	chr16	+	32950291	32981904	exonic	NM_001081255	Lrch3	1066	154	137.5	131	137	155.5	148	7.24115	7.20901	7.27026	7.0557	6.96334	7.06021
mmu_circRNA_36778	ASCRP4001216	4_52472010_52453073_-18937|15.39|1|2	25714049	chr4	+	52440200	52459138	exonic	NM_008017	Smc2	1587	336.5	269.5	204.5	355.5	444	388.5	8.40938	8.22579	7.94445	8.53834	8.42642	8.45102
mmu_circRNA_20378	ASCRP4001217	1_78476686_78440210_-36476|16.14|1|2	25714049	chr1	-	78443634	78480111	exonic	NM_011811	Farsb	1504	42	29	27	37.5	30	29.5	4.9257	4.85869	4.80963	4.91433	4.72413	4.82589
mmu_circRNA_45492	ASCRP4001220	X_64049747_64047888_-1859|16.08|2|4	25714049	chrX	-	66794712	66796572	intergenic			1860	80	56	63	60	65.5	56	6.14033	5.81048	6.17069	5.67115	5.861	5.71758
mmu_circRNA_30660	ASCRP4001221	17_56791962_56775694_-16268|15.49|2|5	25714049	chr17	+	56636270	56652539	exonic	NM_175350	Catsperd	593	239.5	194	189	221.5	338	286	7.91212	7.73186	7.8252	7.81403	8.02258	8.00021
mmu_circRNA_19503	ASCRP4001222		25070500	chr8	-	126424080	126424191	antisense	NM_174987	Coa6	111	123	127.5	107	153.5	199	180	6.86311	7.10805	6.93561	7.25853	7.33051	7.34093
mmu_circRNA_20648	ASCRP4001223	1_108283098_108260818_-22280|18.38|3|5	25714049	chr1	+	106364240	106386521	exonic	NM_133821	Phlpp1	795	63	43	41	52.5	58	54	5.713	5.3995	5.44983	5.50905	5.69687	5.64256
mmu_circRNA_25139	ASCRP4001224	12_56896763_56848103_-48660|14.92|3|3	25714049	chr12	-	55747115	55795776	exonic	NM_019994	Ralgapa1	1627	37	28	28	37	34.5	31	4.60945	4.80533	4.94874	4.86283	5.00889	4.87517
mmu_circRNA_25787	ASCRP4001225	12_106909838_106896177_-13661|17.66|8|16	25714049	chr12	-	105657966	105671628	exonic	NM_029654	Atg2b	1835	67	54	55	61.5	56.5	65.5	5.74249	5.83806	5.92374	5.79107	5.62074	5.96088
mmu_circRNA_35890	ASCRP4001226	3_100395871_100391641_-4230|20.80|2|2	25714049	chr3	-	100587717	100591948	exonic	NM_010763	Man1a2	336	84	65	66	94.5	94	78.5	6.17735	6.03975	6.25653	6.46278	6.34793	6.15727
mmu_circRNA_25487	ASCRP4001227	12_85476643_85465425_-11218|17.27|2|2	25714049	chr12	+	84124474	84135693	exonic	NM_028821	Dnal1	349	43	32	30	36	37	32	4.97191	4.95651	5.03043	4.88208	5.04142	4.92228
mmu_circRNA_43754	ASCRP4001228	9_9833582_9693493_-140089|17.49|2|3	25714049	chr9	-	9693492	9833582	exonic	NM_001033359	Cntn5	1150	37	31	28	29	33	28.5	4.71957	5.00515	4.80963	4.64352	4.9257	4.80533
mmu_circRNA_25123	ASCRP4001229	12_56796242_56743312_-52930|19.55|1|2	25714049	chr12	-	55642324	55695255	exonic	NM_019994	Ralgapa1	1981	44.5	30	25	40	35	32	5.07005	4.85869	4.78017	4.92965	4.9257	4.87517
mmu_circRNA_24429	ASCRP4001230	11_116050889_116041605_-9284|20.50|1|2	25714049	chr11	-	116180290	116189575	exonic	NM_001271898	Acox1	505	47	33	28	53	38	37	5.23421	5.1726	4.97191	5.4958	5.07005	5.07692
mmu_circRNA_003194	ASCRP4001231	mm9_circ_003194	circBase	chr4	-	121170617	121190258	exonic	uc008uob.1	Rlf	573	116.5	97	90	102	140	122	6.75205	6.68703	6.69981	6.55773	6.83863	6.79923
mmu_circRNA_009056	ASCRP4001233	mm9_circ_009056	circBase	chr10	-	12436280	12455564	exonic	NM_011682	Utrn	725	270.5	199	176	201	230	186	8.13248	7.78379	7.70705	7.66975	7.50942	7.40476
mmu_circRNA_35482	ASCRP4001234	3_62184913_62149068_-35845|15.55|2|2	25714049	chr3	+	62345145	62380991	exonic	NM_001081295	Arhgef26	364	50	42	38	53	54	55	5.39379	5.43879	5.46621	5.4958	5.5786	5.64256
mmu_circRNA_21934	ASCRP4001235	10_45420830_45358127_-62703|19.93|6|8	25714049	chr10	+	45638320	45701024	exonic	NM_172473	Hace1	1979	41	32	29	35.5	43	38	5.11535	5.00515	4.97191	4.91433	5.23421	5.18903
mmu_circRNA_42357	ASCRP4001236	7_135909792_135896220_-13572|11.05|2|2	25714049	chr7	+	128752705	128766278	exonic	NM_001029982	Sec23ip	1329	456.5	372	354	362	541	522	8.87254	8.71609	8.77902	8.57142	8.67477	8.85447
mmu_circRNA_19300	ASCRP4001237		25070500	chr3	-	116348451	116366708	sense overlapping	NM_001080818	Cdc14a	18257	59	40	34	39	41	40	5.62074	5.27497	5.25945	5.07362	5.23421	5.18903
mmu_circRNA_36008	ASCRP4001238	3_116095832_116051372_-44460|16.42|13|36	25714049	chr3	-	116348453	116392914	exonic	NM_001080818	Cdc14a	303	53	34	37	52	38	38	5.35619	5.12895	5.34745	5.4958	5.08048	5.15262
mmu_circRNA_36814	ASCRP4001239	4_55398473_55379649_-18824|20.23|2|3	25714049	chr4	+	55366776	55385601	exonic	NM_009011	Rad23b	1071	92	113	120	110	98	105	6.33011	6.89982	7.14505	6.71877	6.38724	6.57422
mmu_circRNA_19126	ASCRP4001240	14_106558452_106550907_-7545|14.49|3|3	25070500	chr14	+	106151689	106159235	intergenic			7546	47	29	30	41	35	32	5.11535	4.90633	5.00515	5.02708	4.97191	4.87517
mmu_circRNA_41542	ASCRP4001241	7_69076379_69070197_-6182|13.27|12|29	25714049	chr7	-	61925310	61931493	sense overlapping	NR_015533	A230057D06Rik	6183	63.5	75	66	112	138	113	5.67115	6.29685	6.21829	6.73748	6.82915	6.69981
mmu_circRNA_37480	ASCRP4001242	4_116295419_116291475_-3944|13.67|4|8	25714049	chr4	-	116618869	116622814	exonic	NM_016777	Nasp	159	58	40	43	51	50	45	5.5339	5.38809	5.61339	5.38809	5.46621	5.37659
mmu_circRNA_38849	ASCRP4001243	5_81817013_81738896_-78117|22.64|7|13	25714049	chr5	+	81309870	81387988	exonic	NM_198702	Adgrl3	627	75	64	63.5	91	91	87	6.10059	6.03975	6.14373	6.4199	6.27683	6.30903
mmu_circRNA_005327	ASCRP4001244	mm9_circ_005327	circBase	chr19	-	28354205	28357952	exonic	NM_175459	Glis3	273	57	46	38	49	50.5	40	5.35619	5.57104	5.34745	5.31465	5.46621	5.22471
mmu_circRNA_41512	ASCRP4001245	7_68084767_68047498_-37269|17.50|4|5	25714049	chr7	-	60902611	60939881	sense overlapping	uc009hew.2	U80893	37270	338.5	264	247	313	469	442	8.43096	8.19001	8.23819	8.36976	8.4838	8.64008
mmu_circRNA_20014	ASCRP4001246	1_44049239_44016929_-32310|11.64|2|4	25714049	chr1	+	43960083	43992394	exonic	NM_009418	Tpp2	2355	64	50	48	57	61.5	62	5.81476	5.66642	5.74698	5.61585	5.74249	5.79107
mmu_circRNA_003388	ASCRP4001248	mm9_circ_003388	circBase	chr1	-	119721863	119765922	exonic	NM_019933	Ptpn4	633	53	32	34	52	37	35	5.39379	5.07005	5.1726	5.38809	4.97191	4.95651
mmu_circRNA_45123	ASCRP4001249	9_110049630_110038073_-11557|21.56|2|2	25714049	chr9	+	110135568	110147126	exonic	NM_009211	Smarcc1	288	76	76	68	83	86	88	6.06511	6.27761	6.26516	6.32861	6.17569	6.32861
mmu_circRNA_25860	ASCRP4001250	12_112178147_112164374_-13773|19.91|2|3	25714049	chr12	+	110926163	110939937	exonic	NM_175336	Tecpr2	2444	44	30	26	28	35	36	4.9257	4.90633	4.75016	4.48737	4.97191	5.07692
mmu_circRNA_37818	ASCRP4001251	4_137190923_137176977_-13946|19.17|4|4	25714049	chr4	+	137621061	137635008	exonic	NM_130879	Usp48	934	1624	1227.5	1182	1521	1715	1269	10.6457	10.4567	10.5503	10.7323	10.3327	10.1289
mmu_circRNA_23278	ASCRP4001252	11_49521028_49490802_-30226|19.38|1|2	25714049	chr11	-	49677299	49707526	sense overlapping	NM_212484	Cnot6	30227	81	72.5	70	88	108	98	6.17735	6.21829	6.28611	6.34645	6.45732	6.45321
mmu_circRNA_19060	ASCRP4001253		25070500	chr12	+	13469838	13484046	sense overlapping	NM_027706	Nbas	14208	60	57	49	65	80	65	5.56597	5.88967	5.74698	5.77798	6.10758	5.91778
mmu_circRNA_32910	ASCRP4001254	2_5931474_5896954_-34520|12.87|2|2	25714049	chr2	+	5975907	6010428	exonic	NM_001081132	Upf2	758	41	34	31	38	35	34.5	5.01634	5.04142	5.11861	4.92965	5.00889	4.97191
mmu_circRNA_42268	ASCRP4001255	7_129744344_129660343_-84001|16.52|4|5	25714049	chr7	+	122516828	122600830	exonic	NM_008855	Prkcb	1334	116.5	106	99	134	103	109	6.77858	6.83863	6.86466	7.02648	6.45732	6.6414
mmu_circRNA_29407	ASCRP4001256	16_20162210_20150515_-11695|15.44|8|8	25714049	chr16	+	20150441	20162137	exonic	NM_001145930	Yeats2	834	41.5	30	31	36	36	33	4.99387	4.85869	5.05233	4.83434	5.04142	4.89021
mmu_circRNA_27989	ASCRP4001257	14_104087620_104056150_-31470|20.26|3|3	25714049	chr14	+	103656932	103688403	exonic	NM_198014	Slain1	632	65	70	60	74	79	70.5	5.713	6.19551	6.06511	6.02321	6.09004	6.00461
mmu_circRNA_23331	ASCRP4001258	11_52056162_52050339_-5823|18.80|6|9	25714049	chr11	+	52236836	52242660	exonic	NM_011543	Skp1a	171	38.5	32	31	43	30.5	32	4.75016	4.95651	4.92228	5.0014	4.78367	4.95651
mmu_circRNA_42275	ASCRP4001259	7_130129313_130119450_-9863|18.81|1|2	25714049	chr7	+	122975935	122985799	exonic	NM_011247	Rbbp6	511	68	65	57	70	78	72	5.77359	6.06511	5.98576	5.98955	6.06691	6.03426
mmu_circRNA_39084	ASCRP4001260	5_106241181_106240743_-438|19.64|7|9	25714049	chr5	+	105811723	105812162	intronic	ENSMUST00000140081	Lrrc8d	439	47	36	32	44	39	38	5.11535	5.21826	5.07692	5.15262	5.15262	5.15262
mmu_circRNA_19864	ASCRP4001261	1_30920100_30893950_-26150|19.68|9|12	25714049	chr1	-	30837104	30863255	intronic	uc007anf.1	Phf3	26151	60	38	36	51	42	36	5.56597	5.29341	5.30562	5.38809	5.28418	5.03777
mmu_circRNA_38989	ASCRP4001262	5_93596713_93577413_-19300|16.23|2|2	25714049	chr5	+	93148386	93167687	exonic	NM_001009818	Sept11	1132	48	34	37	58.5	42	37	5.19232	5.12895	5.25945	5.63532	5.2563	5.08757
mmu_circRNA_43531	ASCRP4001263	8_116808289_116754106_-54183|17.31|2|2	25714049	chr8	+	114230205	114284389	exonic	NM_173016	Vat1l	649	41	28.5	26.5	36.5	31	33	4.80533	4.77579	4.89021	4.69305	4.7635	4.92228
mmu_circRNA_33848	ASCRP4001265	2_71664868_71660495_-4373|20.08|2|3	25714049	chr2	+	71822437	71826811	exonic	NM_008397	Itga6	626	137	107	90	108	82.5	91	7.02602	6.82173	6.7239	6.67767	6.15052	6.39868
mmu_circRNA_26226	ASCRP4001266	13_43192175_43173024_-19151|20.75|3|3	25714049	chr13	+	43077654	43096806	exonic	NM_001005740	Phactr1	727	182	232	210.5	256	352	338	7.47063	8.00888	7.98083	8.04187	8.09252	8.22459
mmu_circRNA_23326	ASCRP4001267	11_51934553_51926622_-7931|18.08|8|11	25714049	chr11	+	52113119	52121051	exonic	NM_019411	Ppp2ca	755	43	34	32	36	36	37	5.07005	5.08403	5.10514	4.83434	5.07005	5.15262
mmu_circRNA_21873	ASCRP4001268	10_41060785_41044856_-15929|17.98|2|2	25714049	chr10	+	41325049	41340979	exonic	ENSMUST00000173517	Ak9	602	50	31	30	38	44	38	5.39379	4.95651	5.07692	4.92965	5.31465	5.1726
mmu_circRNA_35819	ASCRP4001269	3_94840667_94836740_-3927|12.47|3|3	25714049	chr3	-	95032817	95036745	sense overlapping	NM_008951	Psmd4	3928	47	37	36	41	39	39	5.32062	5.2563	5.21826	5.15262	5.08048	5.2563
mmu_circRNA_42171	ASCRP4001270	7_123520073_123503510_-16563|14.21|2|2	25714049	chr7	-	116359995	116376559	exonic	NM_011083	Pik3c2a	1470	42.5	41.5	37	41	35	38	4.66135	5.35035	5.28418	4.97529	4.97191	5.15262
mmu_circRNA_19418	ASCRP4001271		25070500	chr6	+	50143715	50163649	sense overlapping	NM_019939	Mpp6	19934	113	80	71	93	75	68.5	6.69981	6.37715	6.35235	6.43873	6.01208	5.96088
mmu_circRNA_010146	ASCRP4001272	mm9_circ_010146	circBase	chr6	+	50143718	50163649	exonic	NM_019939	Mpp6	716	74.5	59	54	67.5	58	53	6.15052	5.88967	5.92374	5.97624	5.68524	5.61707
mmu_circRNA_22153	ASCRP4001273	10_66569924_66569524_-400|13.40|2|3	25714049	chr10	+	67106775	67107176	intronic	ENSMUST00000173295	Jmjd1c	401	336	312	281	284	350	350.5	8.41273	8.44206	8.41238	8.20842	8.06943	8.28846
mmu_circRNA_26472	ASCRP4001275	13_62374513_62275476_-99037|15.98|2|2	25714049	chr13	+	62174115	62273153	sense overlapping	uc007qwt.1	Zfp808	99038	38.5	26	27	33.5	34	30.5	4.90633	4.59601	4.75016	4.58753	4.91034	4.8462
mmu_circRNA_39019	ASCRP4001276	5_100395202_100393689_-1513|16.64|2|2	25714049	chr5	-	99964669	99966183	exonic	NM_007516	Hnrnpd	294	41	27	25	42	28.5	28.5	4.83012	4.80533	4.80963	5.19232	4.7635	4.82589
mmu_circRNA_24499	ASCRP4001277	11_121160169_121146736_-13433|19.48|1|2	25714049	chr11	+	121285421	121298855	exonic	NM_001080932	Foxk2	1157	966.5	976	1033	996.5	1525	1066.5	9.94477	10.1168	10.3475	10.0846	10.1839	9.89551
mmu_circRNA_004424	ASCRP4001278	mm9_circ_004424	circBase	chr18	+	53895530	53906669	exonic	NM_152809	Csnk1g3	535	53	35	37	43	46	41	5.42766	5.15262	5.34745	5.15262	5.34449	5.21179
mmu_circRNA_38984	ASCRP4001279	5_93074726_93041471_-33255|17.18|2|2	25714049	chr5	-	92612444	92645700	exonic	NM_177230	Ccdc158	1318	400	311	285	253	435	394	8.66784	8.42345	8.43583	8.05323	8.38872	8.4769
mmu_circRNA_003237	ASCRP4001280	mm9_circ_003237	circBase	chr7	+	120891595	120892053	exonic	NM_007908	Eef2k	324	588	575	508	888.5	1243	858	9.27466	9.3613	9.2949	9.90256	9.8645	9.59027
mmu_circRNA_35933	ASCRP4001281	3_104283773_104267782_-15991|18.78|19|157	25714049	chr3	-	104463858	104479850	exonic	NM_001025067	Lrig2	1286	58	56	44	52	50.5	47	5.62074	5.86306	5.57356	5.58112	5.49846	5.4958
mmu_circRNA_30250	ASCRP4001282	17_14022514_13940946_-81568|17.89|1|2	25714049	chr17	+	13803938	13885507	exonic	NM_010806	Mllt4	3705	47	30	35	39	39	40	5.15262	4.95651	5.25945	4.97529	5.13238	5.18903
mmu_circRNA_31047	ASCRP4001283	17_84785942_84709227_-76715|17.47|8|15	25714049	chr17	-	84309886	84386602	exonic	NM_183021	Thada	483	90	65.5	63.5	65	89	77	6.34866	6.07763	6.18232	5.88357	6.24072	6.11973
mmu_circRNA_28229	ASCRP4001284	15_9095618_9078732_-16886|13.55|9|14	25714049	chr15	+	9148975	9165862	exonic	NM_177178	Lmbrd2	878	59	45	40	36	48	46.5	5.56597	5.53779	5.43045	4.97529	5.48243	5.43045
mmu_circRNA_39136	ASCRP4001285	5_109048726_109045928_-2798|19.69|2|2	25714049	chr5	-	108616908	108619707	intronic	ENSMUST00000135225	Gak	2799	284	264	241	216.5	246	238	8.14782	8.19001	8.2019	7.78052	7.59896	7.75959
mmu_circRNA_40784	ASCRP4001286	6_115594660_115581233_-13427|19.01|4|4	25714049	chr6	-	115631214	115644642	exonic	NM_029780	Raf1	860	43.5	30	29	32.5	32.5	30	4.85869	4.9257	4.92228	4.58753	4.91034	4.82589
mmu_circRNA_004791	ASCRP4001287	mm9_circ_004791	circBase	chr6	-	31166475	31181149	sense overlapping	NR_110469	Lincpint	14674	59	43	45	57	53	50	5.74249	5.47434	5.59361	5.58112	5.53779	5.50905
mmu_circRNA_31369	ASCRP4001288	18_21179500_21167226_-12274|12.02|18|110	25714049	chr18	+	21008724	21020999	exonic	NM_019706	Rnf138	451	594	471	494	470	740	490	9.28761	9.06485	9.25453	8.98072	9.14007	8.77189
mmu_circRNA_45969	ASCRP4001289	X_162869802_162841474_-28328|20.03|2|2	25714049	chrX	-	166403541	166431870	exonic	NM_177429	Ofd1	2212	53	46	44	52	54	48	5.39379	5.60847	5.6329	5.42766	5.5685	5.48243
mmu_circRNA_45545	ASCRP4001290	X_80086474_80081034_-5440|12.85|5|5	25714049	chrX	+	82835694	82841135	intronic	uc009trg.1	Dmd	5441	41	27	33	41	32	32	4.78017	4.80533	5.07692	5.02708	4.84202	4.92228
mmu_circRNA_42809	ASCRP4001291	8_41560161_41539852_-20309|13.25|4|9	25714049	chr8	+	40454497	40474807	exonic	NM_178395	Zdhhc2	884	57	40	42	52	55	49	5.56597	5.33559	5.53779	5.40518	5.61339	5.50905
mmu_circRNA_23445	ASCRP4001292	11_61348885_61332989_-15896|16.44|11|19	25714049	chr11	-	61519486	61535383	sense overlapping	NM_010148	Epn2	15897	329.5	269	238	229.5	350	326	8.38099	8.21126	8.17012	7.87982	8.08722	8.1747
mmu_circRNA_000741	ASCRP4001293	mm9_circ_000741	circBase	chr10	-	25220610	25289730	exonic	NM_018747	Akap7	840	164.5	117.5	115	137	186	179.5	7.32677	6.98912	7.07811	7.079	7.23398	7.32002
mmu_circRNA_31661	ASCRP4001294	18_40883697_40865846_-17851|16.21|2|2	25714049	chr18	+	40706191	40724043	intergenic			17852	67	53	45	52	70	70	5.94536	5.81048	5.64736	5.42766	5.93949	6.0158
mmu_circRNA_39040	ASCRP4001295	5_101121997_101120318_-1679|13.62|3|3	25714049	chr5	-	100691298	100692978	exonic	NM_152803	Hpse	316	70	57	56	60	72	72	5.99333	5.9118	6.01394	5.69687	5.96858	6.06691
mmu_circRNA_43777	ASCRP4001297	9_13626127_13617854_-8273|16.99|2|3	25714049	chr9	-	13813409	13821683	exonic	NM_026665	Cep57	765	49	35.5	37	49.5	46	40	5.28418	5.15262	5.34745	5.2563	5.31465	5.22471
mmu_circRNA_38980	ASCRP4001298	5_92734863_92727218_-7645|19.55|3|3	25714049	chr5	-	92298191	92305837	exonic	NM_172713	Sdad1	793	81	335	157	124	201	174.5	6.06511	8.56048	7.5294	6.97581	7.35569	7.30413
mmu_circRNA_38587	ASCRP4001299	5_50417017_50389454_-27563|24.32|4|4	25714049	chr5	-	49998214	50025778	exonic	NM_133911	Adgra2	1186	78	64	57	54	70	72	6.08827	6.06511	6.01394	5.4958	5.93949	6.06691
mmu_circRNA_19293	ASCRP4001300		25070500	chr3	+	89001770	89007879	sense overlapping	NM_138679	Ash1l	6109	233	166	157	165	207	190	7.8706	7.50081	7.54494	7.36008	7.37826	7.43147
mmu_circRNA_009027	ASCRP4001301	mm9_circ_009027	circBase	chr3	+	89001772	89007877	exonic	NM_138679	Ash1l	838	226	165.5	165	167	195	192	7.80867	7.50611	7.60761	7.38043	7.30489	7.44153
mmu_circRNA_29678	ASCRP4001303	16_37291149_37200662_-90487|19.95|6|7	25714049	chr16	-	37200575	37291063	exonic	NM_172440	Stxbp5l	1488	193	173	150	162	203	183.5	7.58243	7.58149	7.46418	7.32752	7.36228	7.3692
mmu_circRNA_44806	ASCRP4001304	9_95643770_95616502_-27268|17.78|14|28	25714049	chr9	-	95716082	95743351	exonic	NM_011643	Trpc1	1409	52	36	32	52	40.5	44	5.23421	5.12895	5.07692	5.4958	5.15262	5.32062
mmu_circRNA_31261	ASCRP4001305	18_10024677_10004894_-19783|17.81|2|2	25714049	chr18	-	10004895	10024679	exonic	NM_021522	Usp14	860	49	35	32.5	34	37	37	5.19232	5.08403	5.10514	4.88208	5.15262	5.15262
mmu_circRNA_46007	ASCRP4001308	Y_576262_547923_-28339|18.15|1|2	25714049	chrY	-	1211479	1239819	intronic	ENSMUST00000143286	Uty	28340	40.5	29	27	38	35	32	4.95263	4.90633	4.86695	4.72867	4.95263	4.7635
mmu_circRNA_34437	ASCRP4001309	2_121737777_121724534_-13243|16.18|5|7	25714049	chr2	+	121898797	121912041	exonic	NM_177054	Casc4	643	48	36.5	33	40	44	38	5.25945	5.23421	5.11861	5.15262	5.28418	5.15262
mmu_circRNA_44100	ASCRP4001310	9_47000647_46937610_-63037|18.58|2|3	25714049	chr9	-	47129526	47192564	intergenic			63038	122	102	86.5	110	138	126	6.78622	6.76316	6.63112	6.76924	6.81534	6.84283
mmu_circRNA_26148	ASCRP4001311	13_24901889_24896651_-5238|18.53|2|2	25714049	chr13	+	24804781	24810020	exonic	NM_024473	BC005537	435	57.5	83	70.5	97	151	114	5.44155	6.42969	6.3181	6.4804	6.94198	6.67649
mmu_circRNA_41644	ASCRP4001312	7_76645207_76620377_-24830|16.43|2|2	25714049	chr7	-	69475490	69500321	sense overlapping	ENSMUST00000083231	Gm23815	24831	49	28	29	41	35	31	5.15262	4.90633	4.86695	5.07362	5.02708	4.87517
mmu_circRNA_45661	ASCRP4001313	X_101793525_101783640_-9885|16.09|2|2	25714049	chrX	-	104588300	104598186	exonic	NM_175358	Zdhhc15	216	115	91	74	113.5	175	135	6.80892	6.58928	6.38939	6.8196	7.1514	6.94443
mmu_circRNA_013999	ASCRP4001314	mm9_circ_013999	circBase	chr14	-	121594335	121597750	sense overlapping	NM_134074	Dock9	3415	68	51	47	64	56	56	5.78672	5.72442	5.6329	5.83806	5.62074	5.66879
mmu_circRNA_014863	ASCRP4001315	mm9_circ_014863	circBase	chr12	-	55057241	55063109	exonic	NM_028314	2700097O09Rik	494	55	37	37	49	49.5	45	5.47974	5.19232	5.30562	5.31465	5.46621	5.42488
mmu_circRNA_43481	ASCRP4001316	8_113640731_113636402_-4329|17.19|3|4	25714049	chr8	+	111112501	111116831	exonic	NM_198308	Pdpr	636	40	35.5	31	41	35.5	39	4.97191	5.21826	5.11861	5.02708	5.02708	5.18903
mmu_circRNA_31226	ASCRP4001317	18_6227659_6225595_-2064|20.29|1|2	25714049	chr18	-	6225596	6227661	exonic	NM_008448	Kif5b	372	43	29	27	40	32.5	30	4.83012	4.85869	4.86695	4.88208	4.84202	4.87517
mmu_circRNA_38768	ASCRP4001318	5_73432832_73415127_-17705|19.17|2|3	25714049	chr5	-	73023887	73041593	exonic	NM_028194	Fryl	885	51	30	33	46	33	35	5.28418	4.85869	5.11861	5.15262	4.9257	4.99387
mmu_circRNA_23259	ASCRP4001319	11_45798398_45796821_-1577|17.48|2|5	25714049	chr11	+	45983318	45984896	exonic	NM_173384	Sox30	420	168	161	135	167	238	207	7.34685	7.45187	7.33722	7.36593	7.5504	7.55104
mmu_circRNA_32851	ASCRP4001320	19_60741168_60734764_-6404|13.88|9|21	25714049	chr19	-	60658860	60665265	intergenic			6405	120	125	94	140	205	198	6.82385	7.07455	6.77967	7.10805	7.36228	7.49516
mmu_circRNA_41885	ASCRP4001321	7_99814375_99794500_-19875|17.42|21|195	25714049	chr7	-	92645989	92665865	exonic	NM_029078	Pcf11	4254	423	326	334	360	430	403	8.7451	8.51716	8.69042	8.56461	8.37194	8.50232
mmu_circRNA_39227	ASCRP4001322	5_117650181_117643638_-6543|18.96|1|2	25714049	chr5	+	117193628	117200172	exonic	NM_183306	Taok3	385	98	71	67	66	78.5	88	6.48443	6.23913	6.28611	5.861	6.0865	6.34793
mmu_circRNA_37471	ASCRP4001323	4_116188104_116183127_-4977|19.77|9|12	25714049	chr4	+	116510521	116515499	exonic	NM_008389	Ipp	774	95	66.5	59	58	66.5	60.5	6.40437	6.0543	6.01394	5.80404	5.9118	5.75145
mmu_circRNA_39038	ASCRP4001324	5_100962681_100962261_-420|16.96|6|6	25714049	chr5	+	100533241	100533662	exonic	NM_012001	Cops4	305	44	34.5	32	47	42	30	4.80533	5.1726	5.11861	5.34745	5.22149	4.73669
mmu_circRNA_22345	ASCRP4001325	10_86221981_86221003_-978|14.34|2|7	25714049	chr10	+	86758257	86759236	exonic	NM_001003910	BC030307	320	128	102.5	99	100	134	124	6.92229	6.78513	6.87186	6.53262	6.78622	6.81854
mmu_circRNA_39142	ASCRP4001326	5_110598233_110591730_-6503|17.50|2|2	25714049	chr5	+	110162710	110169214	exonic	NM_172717	Chfr	340	53	53	47	59	67	63	5.5339	5.75368	5.74698	5.64976	5.86719	5.89776
mmu_circRNA_27802	ASCRP4001327	14_75484814_75476898_-7916|16.00|2|2	25714049	chr14	+	75077090	75085007	antisense	NM_027581	Lrrc63	7917	34	30	26	33	35	36	4.71957	4.90633	4.92228	4.75016	5.00889	5.07692
mmu_circRNA_21244	ASCRP4001328	1_169256151_169244241_-11910|12.58|4|5	25714049	chr1	+	167314109	167326020	intronic	AK038341		11911	228	166.5	158	132	171	190	7.82122	7.49549	7.54494	7.0343	7.11587	7.40724
mmu_circRNA_39425	ASCRP4001330	5_127840810_127839925_-885|19.36|2|2	25714049	chr5	+	127359554	127360440	exonic	NM_175432	Tmem132c	886	37	34	28.5	38	39	37	4.97191	5.1726	4.94874	4.97529	5.15262	5.11535
mmu_circRNA_34682	ASCRP4001331	2_140451465_140450108_-1357|17.59|6|12	25714049	chr2	+	140624371	140625729	intronic	ENSMUST00000110063	Macrod2	1358	83	73	73.5	73	91	90	6.17735	6.24865	6.40579	6.05972	6.27683	6.36407
mmu_circRNA_20159	ASCRP4001332	1_58890618_58880759_-9859|14.34|4|4	25714049	chr1	+	58823914	58833774	exonic	NM_009812	Casp8	836	43	30	31.5	44	35	35	5.11535	4.95651	5.15262	5.11535	5.00889	5.03777
mmu_circRNA_21683	ASCRP4001333	10_13521755_13521654_-101|19.09|2|2	25714049	chr10	-	13801847	13801949	exonic	NM_025446	Aig1	102	75	43	36	52	51	48.5	6.03426	5.47434	5.38809	5.45804	5.45804	5.4958
mmu_circRNA_21148	ASCRP4001335	1_162892615_162881746_-10869|18.07|2|2	25714049	chr1	+	160951614	160962484	exonic	NM_001024952	Rc3h1	1115	190.5	188	232	220.5	286	294	7.56317	7.68355	8.10174	7.83313	7.80545	8.03455
mmu_circRNA_33654	ASCRP4001338	2_60073054_60070257_-2797|16.40|9|12	25714049	chr2	+	60232199	60234997	exonic	NM_020575	March7	1267	70	46	45	57	56	51	5.89372	5.53779	5.61339	5.61585	5.61339	5.59112
mmu_circRNA_38639	ASCRP4001339	5_62858288_62857985_-303|14.95|1|2	25714049	chr5	-	62466745	62467049	intergenic			304	421	644	526	717	569	407	8.73738	9.52364	9.36895	9.58378	8.74846	8.51749
mmu_circRNA_39130	ASCRP4001340	5_108590777_108567933_-22844|22.09|3|4	25714049	chr5	+	108138913	108161758	exonic	NM_028481	Ccdc18	906	72	51	45	58	74	61	5.98576	5.72442	5.64736	5.77798	5.93949	5.79107
mmu_circRNA_26797	ASCRP4001341	13_97649078_97642592_-6486|14.33|1|2	25714049	chr13	+	96872636	96879123	intergenic			6487	63	50.5	53	61	54	55	5.62074	5.64976	5.92374	5.74698	5.5685	5.66879
mmu_circRNA_40987	ASCRP4001343	6_136911925_136885400_-26525|18.47|2|2	25714049	chr6	+	136936878	136963404	sense overlapping	NM_023898	Pde6h	26526	419	333	322	281	417	414	8.7451	8.54286	8.62919	8.20394	8.33071	8.54945
mmu_circRNA_31623	ASCRP4001344	18_37616452_37615916_-536|12.48|2|2	25714049	chr18	+	37456261	37456798	intronic	NM_001174154	Gm37013	537	69	58	53	64	76.5	68	5.85685	5.83806	5.86719	5.80404	6.05249	5.98955
mmu_circRNA_33794	ASCRP4001345	2_69831869_69803431_-28438|15.11|3|4	25714049	chr2	+	69965373	69993812	exonic	NM_177783	Ubr3	1704	227	187	182	190	263	231.5	7.82122	7.67387	7.76623	7.57141	7.70013	7.72931
mmu_circRNA_44716	ASCRP4001346	9_80076794_80065423_-11371|20.05|2|2	25714049	chr9	+	80217615	80228987	exonic	NM_001039546	Myo6	416	107.5	81.5	76.5	99	138	116	6.63597	6.40295	6.45321	6.54039	6.82915	6.69981
mmu_circRNA_29306	ASCRP4001347	16_15770094_15752829_-17265|21.33|2|2	25714049	chr16	+	15752735	15770001	exonic	NM_011159	Prkdc	868	158	129	110	159	190	171	7.25381	7.10238	7.02001	7.31323	7.27026	7.27026
mmu_circRNA_26496	ASCRP4001348	13_63698909_63696048_-2861|22.34|4|5	25714049	chr13	+	63594739	63597601	sense overlapping	TCONS_00008060	XLOC_006198	2862	253	276.5	227	247	421	388	7.99268	8.26579	8.09164	8.01144	8.34224	8.44827
mmu_circRNA_34924	ASCRP4001350	2_162104055_161960948_-143107|15.97|3|3	25714049	chr2	-	162135211	162278319	exonic	NM_021464	Ptprt	939	1300	1353	1243	1254.5	1673	942.5	10.3695	10.6042	10.6177	10.4085	10.2996	9.7477
mmu_circRNA_29951	ASCRP4001351	16_78336616_78325402_-11214|17.98|5|6	25714049	chr16	+	78325156	78336371	exonic	NM_009988	Cxadr	974	72.5	180	119.5	251	172	100	6.00648	7.61989	7.14505	8.02258	7.12236	6.50311
mmu_circRNA_33179	ASCRP4001352	2_25210342_25209988_-354|18.74|2|2	25714049	chr2	-	25354467	25354822	exonic	NM_031843	Dpp7	249	1000.5	914	821.5	1006	1232	1109.5	9.98791	10.0459	9.99511	10.0993	9.85116	9.93878
mmu_circRNA_29947	ASCRP4001353	16_77501855_77311998_-189857|19.98|2|2	25714049	chr16	+	77311752	77501610	exonic	uc007zse.1	2810055G20Rik	393	73	50	55	55	77	70	6.14033	5.64256	5.93949	5.61585	6.03975	6.00461
mmu_circRNA_34183	ASCRP4001354	2_107706509_107684998_-21511|18.09|2|2	25714049	chr2	+	107844840	107866352	sense overlapping	TCONS_00017366	XLOC_013197	21512	149.5	119	115.5	115	144	137	7.14505	7.0251	7.08521	6.77693	6.88311	6.95561
mmu_circRNA_19310	ASCRP4001355		25070500	chr3	-	152317611	152322477	sense overlapping	NM_174868	Fam73a	4866	56	61.5	57.5	112.5	74	59	5.45804	6.02506	5.96858	6.75205	5.99333	5.76478
mmu_circRNA_41342	ASCRP4001356	7_49756795_49743840_-12955|16.88|1|2	25714049	chr7	-	42488469	42501425	exonic	uc009gmb.1	Zfp141	544	46	36	30	45	39	33	5.04142	5.1726	4.97191	5.11535	5.08048	4.87517
mmu_circRNA_44972	ASCRP4001357	9_101051068_101046641_-4427|17.13|11|18	25714049	chr9	-	101144310	101148738	exonic	NM_172144	Ppp2r3a	296	158	172.5	134.5	209	182.5	143	7.30717	7.56825	7.31172	7.74929	7.19267	7.02094
mmu_circRNA_22753	ASCRP4001358	10_122357901_122341148_-16753|18.33|11|44	25714049	chr10	+	122904091	122920845	exonic	NM_001110218	Ppm1h	324	250	213	199	206	307	292	8.01702	7.86287	7.89201	7.7361	7.91087	8.02627
mmu_circRNA_24245	ASCRP4001359	11_104384136_104374215_-9921|13.33|3|4	25714049	chr11	-	104512900	104522822	exonic	NM_145436	Cdc27	961	4249	3345	3096.5	4637	6807	3568	12.0231	11.9436	11.9708	12.3555	12.307	11.5931
mmu_circRNA_42812	ASCRP4001360	8_41595580_41592809_-2771|22.94|3|3	25714049	chr8	-	40507454	40510226	exonic	NM_011135	Cnot7	406	54	39	38	37	46.5	41	5.44155	5.29341	5.34745	4.97529	5.35912	5.22471
mmu_circRNA_34501	ASCRP4001361	2_127040641_127038085_-2556|15.51|2|2	25714049	chr2	+	127212348	127214905	exonic	NM_177214	Snrnp200	155	370	332.5	314	510.5	499	399	8.55505	8.54511	8.58933	9.07936	8.55889	8.49067
mmu_circRNA_003208	ASCRP4001362	mm9_circ_003208	circBase	chr7	-	116358635	116368189	exonic	NM_011083	Pik3c2a	903	426	419	396	370	752	516.5	8.7451	8.89972	8.93442	8.60655	9.16458	8.84011
mmu_circRNA_007784	ASCRP4001363	mm9_circ_007784	circBase	chr9	+	77957140	77961053	exonic	NM_134255	Elovl5	254	3648.5	2565	2298	2684	5324	4602	11.7959	11.5639	11.4902	11.558	11.9551	11.9436
mmu_circRNA_37288	ASCRP4001364	4_103517515_103428407_-89108|14.80|3|3	25714049	chr4	+	103755801	103844910	intronic	AK042712		89109	69	51.5	48	57	66	57	5.83806	5.77359	5.78017	5.64976	5.861	5.71758
mmu_circRNA_38076	ASCRP4001365	5_8152449_8116545_-35904|18.66|4|6	25714049	chr5	-	8116544	8152449	exonic	NM_001007220	Adam22	1584	1031	863	811	845	1539	1505	10.0392	9.971	9.9821	9.83308	10.1913	10.4052
mmu_circRNA_26193	ASCRP4001366	13_36184795_36172039_-12756|11.74|2|2	25714049	chr13	-	36080169	36092926	sense overlapping	NM_201358	Lyrm4	12757	47	33	29.5	41	38	36	5.1726	5.1726	5.00515	4.92965	5.08048	5.03777
mmu_circRNA_21050	ASCRP4001367	1_157192784_157171444_-21340|19.28|10|17	25714049	chr1	-	155324313	155345654	exonic	NM_011273	Xpr1	642	60	50	42	59	51	51	5.59361	5.69687	5.53779	5.68524	5.50905	5.5685
mmu_circRNA_38020	ASCRP4001368	5_3755776_3722546_-33230|17.46|6|6	25714049	chr5	-	3722545	3755776	exonic	NM_001003909	Ankib1	1000	40	36	38	65	40	30.5	4.95263	5.19232	5.25945	5.861	5.15262	4.8462
mmu_circRNA_39612	ASCRP4001370	5_143860184_143777303_-82881|17.10|2|2	25714049	chr5	-	143015623	143098505	exonic	NM_080561	Rnf216	2235	88	109	103	131.5	119	104.5	6.34866	6.88413	6.93561	7.00324	6.63959	6.59551
mmu_circRNA_25181	ASCRP4001372	12_60264006_60247834_-16172|19.23|5|5	25714049	chr12	+	59146846	59163019	exonic	NM_146034	Ctage5	803	74	55	53	64	59	57	5.94536	5.81048	5.92374	5.68524	5.66168	5.71758
mmu_circRNA_40569	ASCRP4001374	6_92862906_92851369_-11537|12.42|8|15	25714049	chr6	-	92901374	92912912	exonic	ENSMUST00000113438	Adamts9	1031	78	58	50.5	100	100	81	6.04158	5.92374	5.79324	6.55773	6.42969	6.23754
mmu_circRNA_37045	ASCRP4001375	4_84713784_84650827_-62957|17.86|5|5	25714049	chr4	+	85004922	85067880	exonic	NM_175275	Cntln	1461	62	41	44	49	46.5	43	5.62074	5.47434	5.55579	5.27497	5.38809	5.2563
mmu_circRNA_24640	ASCRP4001376	12_5041402_5013412_-27990|21.06|2|2	25714049	chr12	+	5006605	5034596	exonic	NM_001099628	Atad2b	1881	49	35	32	46	49	41.5	5.21826	5.12895	5.1726	5.13238	5.37659	5.24367
mmu_circRNA_36277	ASCRP4001377	3_146182407_146171106_-11301|17.99|2|2	25714049	chr3	-	146508141	146519443	exonic	NM_027371	Rpf1	471	57	43	39	43	65	60	5.5339	5.43879	5.38809	5.19232	5.83385	5.81476
mmu_circRNA_40405	ASCRP4001378	6_71851313_71838551_-12762|16.40|2|2	25714049	chr6	-	71888556	71901319	exonic	NM_027275	Ptcd3	956	61	40.5	42	46	57	47.5	5.65454	5.42488	5.50111	5.34745	5.66168	5.3995
mmu_circRNA_21775	ASCRP4001379	10_26038259_26033653_-4606|18.83|5|9	25714049	chr10	-	26313846	26318453	exonic	NM_172787	L3mbtl3	274	56	39	37	41	35	33	5.39379	5.29341	5.32363	4.95651	5.04142	4.97191
mmu_circRNA_41186	ASCRP4001380	7_16738643_16735690_-2953|18.62|7|8	25714049	chr7	+	16150340	16153294	exonic	NM_148946	Slc8a2	347	42	39	32.5	42	37	38	5.19232	5.21826	5.10514	5.27497	5.07005	5.15262
mmu_circRNA_30227	ASCRP4001381	17_10790147_10769331_-20816|24.93|3|3	25714049	chr17	-	10576464	10597281	exonic	NM_027032	Pacrg	322	5508.5	4304	3597.5	3830	6652.5	7256.5	12.4116	12.3178	12.1932	12.066	12.2681	12.6311
mmu_circRNA_22269	ASCRP4001382	10_79549177_79545360_-3817|18.45|2|2	25714049	chr10	-	80082614	80086432	exonic	NM_183426	Sbno2	362	3451	2703	2196	2048	4267	3789	11.7086	11.6569	11.4343	11.1472	11.6418	11.6872
mmu_circRNA_25097	ASCRP4001383	12_54932772_54602021_-330751|20.02|5|5	25714049	chr12	+	53501033	53831785	exonic	NM_013780	Npas3	412	499	392	345	344	638	585	9.00807	8.81337	8.74664	8.48766	8.90475	9.01552
mmu_circRNA_21995	ASCRP4001384	10_52074553_52068878_-5675|11.67|2|2	25714049	chr10	-	52349071	52354747	exonic	NM_053187	Gopc	603	782	762	698	725	1370.5	1129.5	9.65902	9.75196	9.78238	9.60486	10.0228	9.96211
mmu_circRNA_33554	ASCRP4001385	2_51971914_51964871_-7043|16.85|6|10	25714049	chr2	+	52109350	52116394	exonic	NM_175238	Rif1	3289	146	127	125	142	144.5	125	7.10936	7.08963	7.19677	7.14164	6.87801	6.83863
mmu_circRNA_28146	ASCRP4001386	15_3942464_3938591_-3873|20.11|4|5	25714049	chr15	-	3988590	3992464	exonic	NM_145930	AW549877	501	71	52	50.5	54	69	70	6.06511	5.75368	5.78017	5.58112	5.89776	5.98955
mmu_circRNA_008656	ASCRP4001387	mm9_circ_008656	circBase	chr13	-	17738916	17772957	exonic	NM_027118	Cdk13	1566	44	36	31	38	43	32	5.13238	5.21826	5.03043	4.97529	5.22149	4.92228
mmu_circRNA_19048	ASCRP4001388		25070500	chr11	+	119671275	119671757	sense overlapping	NM_028898	Rptor	482	90	76	62	84	103.5	96	6.33011	6.29685	6.11973	6.21182	6.45046	6.46006
mmu_circRNA_43672	ASCRP4001389	9_3385411_3359484_-25927|12.01|1|2	25714049	chr9	+	3359483	3385411	sense overlapping	NM_026303	Alkbh8	25928	80	65	56	68	90	94	6.14033	6.06511	5.9512	5.98955	6.24072	6.41568
mmu_circRNA_26889	ASCRP4001390	13_104988784_104988070_-714|18.42|3|3	25714049	chr13	+	104197989	104198704	exonic	NM_030731	Trim23	241	37.5	28	25	36	30	26	4.85869	4.85869	4.80963	4.78017	4.84202	4.67434
mmu_circRNA_38202	ASCRP4001392	5_20748700_20732062_-16638|19.72|14|24	25714049	chr5	+	21226243	21242882	exonic	NM_175437	Gsap	373	3904	3559	3296	3369	6418	4817	11.9171	12.058	12.0473	11.9025	12.2046	12.0436
mmu_circRNA_18982	ASCRP4001393		25070500	chr10	-	56177488	56195504	sense overlapping	NM_001033385	Tbc1d32	18016	77.5	44	44	50.5	56	52	6.0543	5.50641	5.57356	5.32663	5.61339	5.61707
mmu_circRNA_25116	ASCRP4001394	12_56076369_56042489_-33880|17.60|1|2	25714049	chr12	-	54941501	54975382	exonic	NM_013815	Baz1a	748	61	49	47	54	65	62	5.78672	5.72442	5.71415	5.55579	5.81689	5.86306
mmu_circRNA_000800	ASCRP4001395	mm9_circ_000800	circBase	chr19	+	53987453	54003146	exonic	NM_019658	Shoc2	1068	72	73.5	66	83.5	96	83	5.9058	6.24865	6.21829	6.24072	6.33458	6.20532
mmu_circRNA_40776	ASCRP4001396	6_115224274_115186032_-38242|14.27|2|2	25714049	chr6	+	115236013	115274256	exonic	NM_001111015	Syn2	992	97	85	68	77	108	88	6.50112	6.48711	6.26516	6.16902	6.51301	6.32861
mmu_circRNA_018555	ASCRP4001397	mm9_circ_018555	circBase	chr9	+	101212198	101212381	antisense	NM_001161362	Ppp2r3a	183	226	204	180	231	278	241	7.80384	7.81162	7.73016	7.87547	7.76926	7.76844
mmu_circRNA_31230	ASCRP4001398	18_7285790_7264999_-20791|19.54|1|2	25714049	chr18	-	7265000	7285792	exonic	NM_001081393	Armc4	796	91.5	64.5	60	73	96.5	81.5	6.39726	6.10059	6.03975	6.03793	6.35161	6.22955
mmu_circRNA_20305	ASCRP4001399	1_68442889_68118092_-324797|16.78|2|2	25714049	chr1	-	68071517	68396315	exonic	NM_010154	Erbb4	2714	3238	2449.5	2134	2766	3781	3172	11.6221	11.4902	11.394	11.6221	11.5112	11.4529
mmu_circRNA_40449	ASCRP4001400	6_83288438_83279861_-8577|16.21|2|2	25714049	chr6	+	83329866	83338444	exonic	NM_145571	Mob1a	559	155	118	111	115	154.5	148	7.22517	7.00979	7.03934	6.80085	6.94491	7.04936
mmu_circRNA_29298	ASCRP4001401	16_14589484_14547034_-42450|15.43|2|2	25714049	chr16	+	14546940	14589391	sense overlapping	NR_033556	A630010A05Rik	42451	48.5	35	33.5	40	42	39	5.25945	5.2563	5.15262	4.88208	5.2563	5.15262
mmu_circRNA_28341	ASCRP4001402	15_30704986_30612970_-92016|19.69|2|2	25714049	chr15	+	30683214	30775231	exonic	NM_008729	Ctnnd2	389	7002	5403.5	5367	5333	8974	8892	12.7726	12.7031	12.7259	12.5242	12.7259	12.8557
mmu_circRNA_43819	ASCRP4001403	9_20881085_20880408_-677|19.83|3|3	25714049	chr9	-	21075963	21076641	exonic	NM_027911	Raver1	219	2605	2172	2092.5	1879	3816.5	3603	11.3291	11.3342	11.3602	11.0395	11.5187	11.6083
mmu_circRNA_28567	ASCRP4001404	15_44252419_44228057_-24362|17.15|16|34	25714049	chr15	-	44396510	44420873	exonic	NM_026149	Nudcd1	1055	58	46	40	51	62	52	5.62074	5.50641	5.38809	5.55579	5.81048	5.5685
mmu_circRNA_32020	ASCRP4001405	18_78841540_78781322_-60218|21.12|3|3	25714049	chr18	-	78584582	78644801	sense overlapping	NM_030683	Slc14a2	60219	245	194	176	183	310	257.5	7.97511	7.73186	7.69143	7.53687	7.90787	7.85977
mmu_circRNA_20569	ASCRP4001406	1_99166234_99079555_-86679|17.87|3|131	25714049	chr1	+	97182977	97269657	intergenic			86680	159	132	117	156	200	179	7.31398	7.16696	7.11761	7.28729	7.33647	7.32377
mmu_circRNA_41498	ASCRP4001407	7_67100610_67085706_-14904|11.68|2|2	25714049	chr7	-	59940819	59955724	sense overlapping	uc009heo.2	D7Ertd715e	14905	129.5	173	121	143	242	206	6.92229	7.55296	7.14079	7.15267	7.5818	7.54751
mmu_circRNA_38104	ASCRP4001408	5_12553222_12524251_-28971|20.91|1|3	25714049	chr5	+	12524250	12553222	exonic	NM_028882	Sema3d	473	112	89.5	89	92	112	107	6.69981	6.54877	6.65518	6.4199	6.54748	6.58303
mmu_circRNA_25907	ASCRP4001409	12_114224763_114221944_-2819|15.31|3|3	25714049	chr12	-	112983732	112986552	intronic	ENSMUST00000011302	Brf1	2820	643.5	488.5	466	443	756	728.5	9.39651	9.11753	9.18445	8.87382	9.172	9.32408
mmu_circRNA_31486	ASCRP4001410	18_30484272_30476497_-7775|16.84|10|12	25714049	chr18	+	30316842	30324618	exonic	NM_181414	Pik3c3	556	46	38	37	40.5	46.5	48	5.23421	5.33559	5.38809	5.0014	5.38809	5.50905
mmu_circRNA_017987	ASCRP4001411	mm9_circ_017987	circBase	chr8	-	73214124	73214312	exonic	NM_010687	Large	188	50	42	42	63	65	55	5.47974	5.3995	5.55579	5.80404	5.83806	5.68757
mmu_circRNA_008379	ASCRP4001413	mm9_circ_008379	circBase	chr2	-	72946545	72971514	exonic	NM_001018042	Sp3	1553	60.5	50	49	66	67	64.5	5.67115	5.713	5.78017	5.861	5.88967	5.89776
mmu_circRNA_38280	ASCRP4001414	5_24769302_24767753_-1549|15.99|2|4	25714049	chr5	+	25261934	25263484	exonic	NM_144908	Galnt11	324	50	45	36.5	58	49	45	5.1726	5.50641	5.28418	5.61585	5.42766	5.35035
mmu_circRNA_24723	ASCRP4001415	12_13422537_13324504_-98033|15.11|3|4	25714049	chr12	+	13317697	13415731	exonic	NM_027706	Nbas	3093	46	29	29	33.5	28	30	4.97191	4.80533	5.03043	4.91433	4.69537	4.82589
mmu_circRNA_37538	ASCRP4001416	4_120768303_120738419_-29884|16.63|2|2	25714049	chr4	-	121065813	121095698	exonic	NM_172700	Zmpste24	1080	62	48	47	59	46	45	5.56597	5.55579	5.59361	5.64976	5.29647	5.28727
mmu_circRNA_21726	ASCRP4001417	10_19820003_19787635_-32368|20.03|2|2	25714049	chr10	+	20067828	20100197	exonic	NM_008580	Map3k5	735	73	61	58	67	53.5	70	6.0158	5.98955	6.01394	5.9118	5.55579	6.04886
mmu_circRNA_43790	ASCRP4001418	9_15116139_15112969_-3170|15.91|3|6	25714049	chr9	+	15308524	15311695	exonic	NM_029248	Taf1d	788	63.5	52	48	62.5	63	62	5.69687	5.75368	5.71415	5.73122	5.77798	5.81476
mmu_circRNA_37236	ASCRP4001419	4_100084745_100080418_-4327|14.22|13|40	25714049	chr4	+	100407812	100412140	exonic	NM_013845	Ror1	692	127	97	89	134	149	135	6.89931	6.66824	6.68703	7.0343	6.94198	6.93119
mmu_circRNA_37488	ASCRP4001420	4_116671430_116670982_-448|21.63|2|2	25714049	chr4	+	116998376	116998825	exonic	NM_175244	Hectd3	248	67	63	56	72	59	57	5.96088	6.0158	5.9512	6.05972	5.70956	5.70841
mmu_circRNA_32412	ASCRP4001421	19_29615825_29607655_-8170|17.06|7|9	25714049	chr19	+	29533164	29541335	exonic	NM_001081319	Ric1	188	61.5	41	39	45	52	45	5.61339	5.29341	5.36497	5.23421	5.50905	5.42488
mmu_circRNA_39039	ASCRP4001422	5_100970671_100962261_-8410|14.72|5|5	25714049	chr5	+	100533241	100541652	exonic	NM_012001	Cops4	592	52	41	39	47	49	46.5	5.4958	5.3995	5.38809	5.23421	5.45804	5.42488
mmu_circRNA_27231	ASCRP4001423	14_25021588_25012014_-9574|20.85|4|6	25714049	chr14	-	24192791	24202366	exonic	NM_001163513	Dlg5	232	953	713	658	659	1046	979	9.9219	9.65411	9.6889	9.44302	9.61309	9.79948
mmu_circRNA_22170	ASCRP4001425	10_67705977_67589447_-116530|19.11|3|3	25714049	chr10	-	68126698	68243229	exonic	NM_023598	Arid5b	828	38	28	25	39	30	35	4.83012	4.85869	4.80963	4.83434	4.84202	5.03777
mmu_circRNA_42628	ASCRP4001426	8_23322144_23318329_-3815|18.04|2|2	25714049	chr8	+	22207856	22211672	exonic	NM_027338	Vps36	333	43	33	33.5	45	45	39	5.15262	5.12895	5.11861	5.27497	5.34449	5.18903
mmu_circRNA_31689	ASCRP4001427	18_42727689_42713062_-14627|19.52|4|5	25714049	chr18	+	42553407	42568035	exonic	NR_110344	Tcerg1	525	97	71.5	69.5	82	104.5	98.5	6.47229	6.19058	6.3181	6.21182	6.46278	6.47229
mmu_circRNA_011414	ASCRP4001428	mm9_circ_011414	circBase	chr18	+	69461861	69465447	exonic	NM_013685	Tcf4	159	85	69	68	56.5	68	66	6.2675	6.17735	6.28611	5.74698	5.91778	5.94731
mmu_circRNA_004326	ASCRP4001430	mm9_circ_004326	circBase	chr4	-	34828076	34828139	intronic	ENSMUST00000047950	Zfp292	63	69	47	51	56	56.5	51	5.78672	5.57104	5.81048	5.68524	5.62074	5.5685
mmu_circRNA_25214	ASCRP4001432	12_66215005_66195858_-19147|22.50|4|6	25714049	chr12	+	65094870	65114018	exonic	NM_178912	Fancm	3005	151	125	123	130	149	137.5	7.17987	7.06291	7.18277	6.99195	6.91235	6.96911
mmu_circRNA_43580	ASCRP4001433	8_125411357_125409550_-1807|22.31|5|5	25714049	chr8	-	122885649	122887457	exonic	NR_037865	Ankrd11	237	170	144	125.5	276.5	294	222	7.36082	7.27725	7.20982	8.17053	7.84154	7.64773
mmu_circRNA_23900	ASCRP4001434	11_83907149_83904051_-3098|11.70|1|2	25714049	chr11	-	84090548	84093647	exonic	NM_172562	Tada2a	219	122.5	109	106	151	164.5	156	6.82385	6.85482	6.94784	7.26948	7.0656	7.15098
mmu_circRNA_45386	ASCRP4001435	X_19766046_19735941_-30105|16.00|13|43	25714049	chrX	-	20158814	20188920	exonic	NM_177353	Slc9a7	1013	47	32	31	40.5	35.5	34	5.04142	4.95651	5.03043	5.08757	5.02708	4.99387
mmu_circRNA_30270	ASCRP4001436	17_15870127_15869949_-178|16.02|1|2	25714049	chr17	+	15732984	15733163	exonic	NM_007690	Chd1	179	521	460	467	486	640	538	9.06776	9.01865	9.172	9.01203	8.91649	8.89771
mmu_circRNA_25871	ASCRP4001437	12_112350181_112346783_-3398|15.65|3|3	25714049	chr12	+	111108571	111111970	sense overlapping	NM_198023	Rcor1	3399	48	44	35	42	50	43	5.35619	5.47434	5.34745	5.1726	5.48243	5.35035
mmu_circRNA_41075	ASCRP4001438	6_146514230_146510251_-3979|15.63|1|2	25714049	chr6	-	146561728	146565708	exonic	NM_138757	Asun	301	49	37	34	45	37	39	5.08757	5.21826	5.21826	5.15262	5.11861	5.18903
mmu_circRNA_40887	ASCRP4001439	6_120304072_120298406_-5666|16.85|3|5	25714049	chr6	-	120348387	120354054	exonic	NM_026028	Ccdc77	435	87	69	69	85	68	69	6.27528	6.13692	6.28611	6.29226	5.88154	5.94731
mmu_circRNA_39762	ASCRP4001440	5_151585717_151531469_-54248|18.04|3|3	25714049	chr5	+	150728893	150783142	exonic	NM_175310	Pds5b	2112	46	35	35	46	48	37.5	5.08757	5.12895	5.23421	5.19232	5.45804	5.08757
mmu_circRNA_018793	ASCRP4001441	mm9_circ_018793	circBase	chr15	+	30634643	30669606	exonic	NM_008729	Ctnnd2	924	7550.5	5515	5156.5	5477	9943	8925	12.8729	12.7494	12.6847	12.5549	12.8874	12.8673
mmu_circRNA_32328	ASCRP4001442	19_23968510_23967225_-1285|20.06|6|8	25714049	chr19	+	23892734	23894020	exonic	NM_177034	Apba1	1286	349	278	305	285	190	225	8.48279	8.27281	8.54011	8.21369	7.27026	7.67916
mmu_circRNA_35645	ASCRP4001443	3_80945522_80934940_-10582|16.30|2|2	25714049	chr3	+	81131017	81141600	exonic	uc008poi.1	Pdgfc	255	58	45	39	51	41	47	5.56597	5.57104	5.43045	5.38809	5.2563	5.45258
mmu_circRNA_37247	ASCRP4001444	4_100852399_100843840_-8559|13.40|2|2	25714049	chr4	-	101171234	101179794	exonic	NM_146145	Jak1	998	70	51.5	52	63	58	59	5.91778	5.77359	5.83806	5.80404	5.68524	5.79107
mmu_circRNA_19562	ASCRP4001445	1_4160485_4137893_-22592|17.32|2|5	25714049	chr1	-	4147811	4170404	sense overlapping	TCONS_00000349	XLOC_000762	22593	56	47	44	54	54	61	5.45804	5.60847	5.6329	5.58112	5.61339	5.78017
mmu_circRNA_43821	ASCRP4001446	9_21005861_20995771_-10090|20.68|2|2	25714049	chr9	+	21191326	21201417	exonic	NM_183408	Pde4a	754	57	33	36	39	39.5	36.5	5.42766	5.08403	5.25945	5.02708	5.1726	5.13238
mmu_circRNA_45712	ASCRP4001447	X_109182107_109077149_-104958|18.14|2|3	25714049	chrX	+	111963539	112068498	sense overlapping	ENSMUST00000120304	Gm14900	104959	66.5	57	59	59	74	63	5.85685	5.88967	6.03975	5.63532	6.01208	5.86306
mmu_circRNA_31247	ASCRP4001448	18_9399276_9377792_-21484|15.84|7|12	25714049	chr18	-	9377793	9399278	sense overlapping	NM_026484	Ccny	21485	141	138	105	180	120	131	7.09096	7.20901	6.92229	7.4757	6.6293	6.87801
mmu_circRNA_25777	ASCRP4001449	12_105324121_105321823_-2298|20.51|1|2	25714049	chr12	+	104083612	104085911	exonic	ENSMUST00000166601	Serpina4-ps1	431	45	34	31	39	42	46.5	5.28418	5.04142	5.07692	5.11535	5.28418	5.43045
mmu_circRNA_36024	ASCRP4001450	3_116485561_116481537_-4024|15.66|2|5	25714049	chr3	-	116778618	116782643	exonic	NM_001081326	Agl	1070	403	355	300	321	530.5	506	8.67389	8.64849	8.51683	8.40033	8.64339	8.80909
mmu_circRNA_36572	ASCRP4001451	4_25205848_25189353_-16495|16.78|1|2	25714049	chr4	-	25262205	25278701	exonic	NM_026194	Ufl1	1027	55	37	39	52	45.5	41	5.42766	5.21826	5.38809	5.34745	5.38809	5.22471
mmu_circRNA_34882	ASCRP4001452	2_158282338_158268974_-13364|17.37|3|3	25714049	chr2	+	158443237	158456602	exonic	NM_001291137	Ralgapb	1095	105	82	81.5	87.5	137	104	6.598	6.42969	6.51367	6.32861	6.81854	6.55709
mmu_circRNA_003983	ASCRP4001453	mm9_circ_003983	circBase	chr13	-	74328296	74328379	sense overlapping	NM_023281	Sdha	83	62	44	40	66	51	51	5.62074	5.50641	5.38809	5.84331	5.42766	5.53779
mmu_circRNA_35935	ASCRP4001454	3_104285858_104269410_-16448|15.64|2|2	25714049	chr3	-	104465486	104481935	exonic	NM_001025067	Lrig2	989	459	447	390	495	462.5	405	8.90148	8.98595	8.91363	9.04051	8.47352	8.50795
mmu_circRNA_26905	ASCRP4001455	13_105190086_105156874_-33212|15.43|5|7	25714049	chr13	+	104366793	104400006	exonic	NM_001081020	Adamts6	607	73.5	50	48.5	74	73	65.5	5.98576	5.69687	5.81048	6.05972	5.96088	5.92572
mmu_circRNA_26890	ASCRP4001457	13_105015532_105007169_-8363|18.89|2|2	25714049	chr13	-	104217088	104225452	exonic	NM_172807	Ppwd1	964	46	30	34.5	30	43.5	34	5.11535	4.85869	5.15262	4.83434	5.29647	4.99387
mmu_circRNA_45296	ASCRP4001458	9_122705317_122699199_-6118|11.73|2|3	25714049	chr9	+	122790080	122796199	exonic	NM_001199736	Topaz1	607	53	44	40.5	56	52	49.5	5.34153	5.50641	5.44983	5.58112	5.50905	5.4958
mmu_circRNA_35509	ASCRP4001459	3_65351607_65350129_-1478|17.60|3|3	25714049	chr3	+	65546206	65547685	exonic	NM_178892	Tiparp	330	363	281	281.5	306	445.5	387	8.5525	8.29058	8.4203	8.32828	8.43357	8.44827
mmu_circRNA_34470	ASCRP4001460	2_126562247_126551081_-11166|13.54|3|3	25714049	chr2	+	126725344	126736511	exonic	NM_019729	Usp8	600	41	39	36	55	48	43	4.66135	5.33559	5.1726	5.52741	5.42766	5.28727
mmu_circRNA_35333	ASCRP4001461	3_45196796_45196491_-305|18.16|4|7	25714049	chr3	+	45392568	45392874	exonic	NM_001098170	Pcdh10	306	64	45.5	52	59	60	55	5.713	5.49047	5.83806	5.79107	5.71758	5.61707
mmu_circRNA_27890	ASCRP4001462	14_79876911_79872159_-4752|20.21|2|4	25714049	chr14	-	79472351	79477104	exonic	NM_018765	Wbp4	367	88	59.5	62	67	65	67	6.27528	5.9512	6.11973	5.861	5.81689	5.92572
mmu_circRNA_26624	ASCRP4001463	13_81931146_81923640_-7506|17.25|1|2	25714049	chr13	+	81784640	81792147	exonic	NM_007684	Cetn3	443	47	32	26	39.5	29	27.5	5.01634	4.95651	4.80963	5.0014	4.72413	4.71957
mmu_circRNA_36142	ASCRP4001464	3_129503728_129494131_-9597|15.23|2|2	25714049	chr3	-	129791212	129800810	exonic	NM_001287224	Lrit3	779	64	50.5	46	56	59	49	5.64256	5.6829	5.61339	5.52741	5.68524	5.53779
mmu_circRNA_41133	ASCRP4001465	6_149029437_148975805_-53632|15.20|11|14	25714049	chr6	-	149027282	149080915	exonic	NM_177192	Dennd5b	2264	35	29.5	32	36	39	35	4.9257	4.9257	5.11861	4.97529	5.18903	5.07692
mmu_circRNA_40439	ASCRP4001466	6_80169612_80162535_-7077|16.82|2|3	25714049	chr6	+	80212540	80219618	intronic	ENSMUST00000126399	Lrrtm4	7078	207	186	158	159	308	233	7.69172	7.68355	7.53492	7.29765	7.90009	7.73271
mmu_circRNA_41991	ASCRP4001467	7_107416816_107415175_-1641|17.84|2|2	25714049	chr7	+	100266664	100268306	exonic	NM_027629	Pgm2l1	414	74	57	51	85	63	51	5.96858	5.88967	5.78017	6.34645	5.81689	5.5685
mmu_circRNA_005547	ASCRP4001468	mm9_circ_005547	circBase	chr1	-	53256628	53290423	exonic	uc007ayx.1	Pms1	647	62	45	40	71	60	55	5.72214	5.57104	5.46621	5.98955	5.70956	5.64256
mmu_circRNA_004742	ASCRP4001469	mm9_circ_004742	circBase	chr17	-	71436705	71448846	exonic	NM_028887	Smchd1	825	57	38.5	42	51.5	49.5	42	5.42766	5.23421	5.57356	5.53779	5.46621	5.2563
mmu_circRNA_29805	ASCRP4001470	16_50554693_50537601_-17092|20.83|1|3	25714049	chr16	+	50537487	50554580	exonic	NR_040379	G730013B05Rik	426	59	48	48	49	70	60	5.65454	5.57104	5.69687	5.38809	5.89776	5.79107
mmu_circRNA_38623	ASCRP4001471	5_54280646_54224209_-56437|21.75|1|2	25714049	chr5	+	53832969	53889407	exonic	NM_144517	Tbc1d19	1101	411	317	289	331.5	505	463	8.69999	8.46674	8.45205	8.4601	8.57158	8.69855
mmu_circRNA_39967	ASCRP4001472	6_29774743_29749439_-25304|14.60|3|3	25714049	chr6	+	29799438	29824743	intronic	ENSMUST00000102995	Ahcyl2	25305	67	61.5	55	67	74.5	70	5.93361	5.98955	5.9512	5.88357	5.96858	6.0158
mmu_circRNA_34909	ASCRP4001473	2_160608115_160605137_-2978|21.87|15|28	25714049	chr2	-	160779400	160782379	exonic	NM_177263	Zhx3	2979	56	45	39.5	56	51	46	5.45804	5.47434	5.41085	5.58112	5.5685	5.42488
mmu_circRNA_26984	ASCRP4001475	13_113753564_113750531_-3033|16.47|2|4	25714049	chr13	+	112960322	112963356	exonic	NM_172594	Dhx29	532	160	169	190	222.5	268	181	7.33051	7.53492	7.84259	7.82626	7.72136	7.34093
mmu_circRNA_31105	ASCRP4001476	17_87746041_87733607_-12434|18.12|1|2	25714049	chr17	+	87334266	87346701	exonic	NM_028639	Ttc7	515	110	76	70	69	76	82	6.67767	6.27761	6.35235	6.09004	6.03975	6.21991
mmu_circRNA_32628	ASCRP4001477	19_43087708_43065600_-22108|14.01|2|2	25714049	chr19	-	42991109	43013218	exonic	NM_001081257	Hpse2	346	1183	813	740	785	1552.5	1264	10.2279	9.8625	9.84894	9.71624	10.2036	10.123
mmu_circRNA_44137	ASCRP4001478	9_50600512_50591363_-9149|19.96|5|8	25714049	chr9	+	50783257	50792407	exonic	NM_133981	Alg9	490	120	121	124	126	185	171	6.84806	7.00979	7.18855	6.94198	7.22918	7.27026
mmu_circRNA_19906	ASCRP4001479	1_34802289_34788954_-13335|15.57|2|3	25714049	chr1	+	34732108	34745444	exonic	uc007apf.1	Arhgef4	427	171	155	134	135	185	166	7.3955	7.39622	7.30489	7.07366	7.23398	7.23398
mmu_circRNA_27591	ASCRP4001480	14_57423700_57413244_-10456|18.05|7|10	25714049	chr14	-	56794406	56804863	sense overlapping	NM_144842	Zmym5	10457	61	45	45	51.5	57.5	53	5.59361	5.53779	5.61339	5.44432	5.69687	5.59112
mmu_circRNA_009099	ASCRP4001481	mm9_circ_009099	circBase	chr8	+	84864057	84864552	exonic	NM_025648	Farsa	338	88	66.5	65	72	88	95	6.33011	6.14373	6.24231	6.05972	6.24072	6.42969
mmu_circRNA_24239	ASCRP4001483	11_104287782_104239999_-47783|18.69|4|4	25714049	chr11	-	104378684	104426468	sense overlapping	NM_001081045	Kansl1	47784	44	50.5	47.5	50	46	54	5.01634	5.6829	5.76256	5.38809	5.37659	5.63048
mmu_circRNA_31303	ASCRP4001484	18_11864376_11831091_-33285|20.42|2|2	25714049	chr18	+	11672581	11705867	exonic	NR_045526	Rbbp8	495	44	38	34	45	46	44	5.07005	5.29341	5.21826	5.11535	5.34449	5.28727
mmu_circRNA_21838	ASCRP4001486	10_39242658_39174429_-68229|10.18|2|2	25714049	chr10	+	39454622	39522852	sense overlapping	NM_008054	Fyn	68230	310	223	205.5	245	332	289.5	8.30395	7.95005	7.94445	7.98226	8.00068	8.01237
mmu_circRNA_18994	ASCRP4001487		25070500	chr10	-	123146790	123181802	sense overlapping	NM_027604	Usp15	35012	64	54	49	61	60	59.5	5.713	5.77359	5.78017	5.69687	5.70956	5.75145
mmu_circRNA_013922	ASCRP4001488	mm9_circ_013922	circBase	chr6	+	65862914	65870469	exonic	NM_027547	Prdm5	323	55	43	35	54	50	43.5	5.56597	5.43879	5.30562	5.53779	5.45804	5.30562
mmu_circRNA_25726	ASCRP4001489	12_103084887_103075788_-9099|14.53|2|2	25714049	chr12	-	101837577	101846677	sense overlapping	NM_028446	Trip11	9100	86	58	61.5	74	80	70	6.22955	5.88967	6.10758	6.05972	6.11453	6.00461
mmu_circRNA_35264	ASCRP4001490	3_36842291_36794728_-47563|11.04|2|2	25714049	chr3	+	36895805	36943369	exonic	NM_172679	4932438A13Rik	2365	73	59	61	121	85	68	5.89372	5.86306	6.07763	6.8973	6.17569	5.94731
mmu_circRNA_44091	ASCRP4001491	9_45786812_45783164_-3648|12.75|10|14	25714049	chr9	-	45975080	45978729	exonic	NM_008775	Pafah1b2	295	69	51	53	66.5	52.5	53	5.81476	5.72442	5.86719	5.89574	5.55579	5.59112
mmu_circRNA_34840	ASCRP4001492	2_155929165_155922562_-6603|18.93|2|2	25714049	chr2	-	156096825	156103429	intronic	ENSMUST00000079312	Cpne1	6604	102	81	84	90	110	104.5	6.61404	6.41286	6.61956	6.4199	6.52416	6.59551
mmu_circRNA_27294	ASCRP4001493	14_28300136_28296994_-3142|14.77|9|21	25714049	chr14	-	27483807	27486950	exonic	NM_177111	Ccdc66	908	59.5	39	38	50	52	48	5.54296	5.35035	5.36497	5.38809	5.53779	5.45258
mmu_circRNA_21591	ASCRP4001494	1_196475832_196469880_-5952|20.48|12|22	25714049	chr1	+	194643685	194649638	exonic	NM_008882	Plxna2	1445	39	28	25	43	32	33	4.8786	4.90633	4.75016	4.95651	4.80533	4.95651
mmu_circRNA_32174	ASCRP4001495	19_4356926_4345518_-11408|16.78|2|2	25714049	chr19	-	4345517	4356926	exonic	NM_001001984	Kdm2a	777	219.5	237	231	261	381	227	7.77092	8.04869	8.11003	8.08324	8.21369	7.68968
mmu_circRNA_28626	ASCRP4001496	15_58731712_58729864_-1848|20.59|3|3	25714049	chr15	+	58898308	58900157	sense overlapping	NM_175226	Rnf139	1849	36.5	27	32	38	46	41	4.85869	4.90633	5.1726	4.83434	5.31465	5.2563
mmu_circRNA_26721	ASCRP4001497	13_94632285_94632042_-243|15.85|3|4	25714049	chr13	+	93862086	93862330	exonic	NM_009712	Arsb	244	63	50	46.5	50	44	53	5.65454	5.64256	5.69687	5.45804	5.28418	5.64256
mmu_circRNA_26223	ASCRP4001498	13_41434389_41433946_-443|22.31|9|17	25714049	chr13	-	41338576	41339020	exonic	NM_017464	Nedd9	444	63	60	53	72.5	78	66	5.65454	6.0158	5.86719	6.02321	6.03975	5.92572
mmu_circRNA_42550	ASCRP4001499	8_11562334_11561418_-916|15.66|11|29	25714049	chr8	+	11561417	11562334	sense overlapping	NM_011919	Ing1	917	48.5	42	43.5	56.5	48.5	42	5.13238	5.47434	5.53779	5.64976	5.41085	5.27497
mmu_circRNA_014478	ASCRP4001500	mm9_circ_014478	circBase	chr2	-	68307040	68314603	exonic	NM_016866	Stk39	284	125.5	88	82	137	172	135	6.88819	6.52416	6.559	7.079	7.1202	6.92526
mmu_circRNA_016668	ASCRP4001501	mm9_circ_016668	circBase	chr10	+	43393870	43413547	exonic	NM_027772	Pdss2	339	41	30	30	41	32	34	4.97191	4.75016	5.03043	4.97529	4.9257	5.03777
mmu_circRNA_18975	ASCRP4001502		25070500	chr10	+	43393868	43413548	sense overlapping	NM_027772	Pdss2	19680	46	29	28	46	32	32	5.08757	4.85869	4.86695	5.19232	4.86695	4.92228
mmu_circRNA_27174	ASCRP4001503	14_22059793_21911589_-148204|20.83|2|2	25714049	chr14	+	21092366	21240571	exonic	NM_134079	Adk	490	93	66	67	85	90.5	86.5	6.34866	6.12318	6.25653	6.32861	6.23754	6.30295
mmu_circRNA_36053	ASCRP4001504	3_118898106_118619991_-278115|17.90|4|5	25714049	chr3	+	118917072	119195188	exonic	NM_170778	Dpyd	1171	49	32	27	35	34	32	5.07005	4.97911	4.92228	4.78017	4.88615	4.92228
mmu_circRNA_45461	ASCRP4001507	X_45925988_45911446_-14542|15.83|2|2	25714049	chrX	-	48558268	48572811	exonic	NM_153532	Zfp280c	1208	310	223	222	204	390	375	8.29403	7.93145	8.05865	7.70474	8.24454	8.39944
mmu_circRNA_42531	ASCRP4001508	8_8639489_8639206_-283|17.14|20|199	25714049	chr8	-	8639205	8639489	exonic	NM_010111	Efnb2	284	75	53.5	54	58	62	61.5	5.99333	5.79541	5.86719	5.68524	5.74249	5.82752
mmu_circRNA_42181	ASCRP4001509	7_123549477_123531358_-18119|15.13|4|7	25714049	chr7	-	116387843	116405963	exonic	NM_011083	Pik3c2a	639	49.5	38	37	43.5	50	39.5	5.42766	5.27497	5.30562	5.1726	5.46621	5.1726
mmu_circRNA_45408	ASCRP4001510	X_34024333_34010717_-13616|15.88|3|13	25714049	chrX	-	36470721	36484338	exonic	ENSMUST00000169499	Gm14569	446	57	39	41.5	51	48	41	5.5339	5.29341	5.55579	5.42766	5.45804	5.2563
mmu_circRNA_23432	ASCRP4001512	11_60252075_60245835_-6240|18.09|2|2	25714049	chr11	+	60432332	60438573	exonic	NM_025757	Gid4	341	97	247.5	190	350	173	109.5	6.44219	8.08766	7.8252	8.53914	7.14164	6.6504
mmu_circRNA_37497	ASCRP4001513	4_117687402_117612615_-74787|23.13|1|3	25714049	chr4	-	117940009	118014797	exonic	NM_009176	St3gal3	829	60	46.5	43	57	43	45	5.62074	5.57104	5.57356	5.61585	5.28418	5.38809
mmu_circRNA_37475	ASCRP4001514	4_116203140_116202276_-864|14.83|5|5	25714049	chr4	+	116529670	116530535	exonic	NM_008389	Ipp	261	121.5	108	97	183	174	135.5	6.8543	6.85482	6.79977	7.50942	7.14164	6.92526
mmu_circRNA_35955	ASCRP4001515	3_105358245_105357166_-1079|18.09|4|5	25714049	chr3	+	105554247	105555327	intronic	ENSMUST00000079169	Kcnd3	1080	230	197.5	176	159	237.5	212	7.8418	7.76457	7.70705	7.34315	7.55935	7.59025
mmu_circRNA_35959	ASCRP4001516	3_106378815_106368963_-9852|18.43|2|2	25714049	chr3	+	106566044	106575897	sense overlapping	NM_026013	Dram2	9853	43	26	27	39	35.5	31	4.97191	4.80533	4.86695	4.88208	5.02708	4.82589
mmu_circRNA_32849	ASCRP4001518	19_60297207_60270551_-26656|17.78|2|2	25714049	chr19	-	60194647	60221304	sense overlapping	NM_029648	Fam204a	26657	671	529.5	504.5	642	961	890	9.4321	9.23031	9.28125	9.41776	9.49976	9.65381
mmu_circRNA_27038	ASCRP4001519	14_12954684_12869855_-84829|17.68|2|2	25714049	chr14	+	12037340	12122170	exonic	NM_008981	Ptprg	514	57	39.5	36	49	41	39	5.65454	5.19232	5.34745	5.34745	5.08048	5.15262
mmu_circRNA_35632	ASCRP4001520	3_79419068_79413721_-5347|16.65|3|7	25714049	chr3	-	79609798	79615146	exonic	NM_025794	Etfdh	601	41	27	27	40	32.5	30	4.95263	4.85869	4.86695	4.97529	4.82243	4.78192
mmu_circRNA_23776	ASCRP4001521	11_77768385_77766910_-1475|19.89|5|6	25714049	chr11	+	77953407	77954883	exonic	NM_021286	Sez6	794	180.5	168	160	204	285	248	7.47672	7.49549	7.56761	7.69955	7.80061	7.81242
mmu_circRNA_22083	ASCRP4001522	10_61010963_60989808_-21155|19.53|8|13	25714049	chr10	+	61527059	61548215	exonic	NM_153542	Lrrc20	318	55	50	41	51	58	55	5.59361	5.72442	5.53779	5.4958	5.68524	5.64256
mmu_circRNA_29847	ASCRP4001523	16_57572538_57569763_-2775|20.81|10|29	25714049	chr16	+	57569649	57572425	sense overlapping	NM_001040397	Filip1l	2776	2183	1712	1665	1424	2199	1995	11.0954	10.9981	11.0568	10.6216	10.6785	10.7732
mmu_circRNA_26623	ASCRP4001524	13_81696322_81683467_-12855|14.55|3|4	25714049	chr13	-	81544467	81557323	exonic	NM_054053	Adgrv1	551	305.5	384	337	421	548.5	522	8.26345	8.74846	8.70663	8.80224	8.70432	8.85706
mmu_circRNA_40092	ASCRP4001525	6_36962982_36863633_-99349|17.27|3|3	25714049	chr6	-	36913632	37012982	exonic	NM_001081206	Dgki	957	58	51	50.5	56	51.5	51.5	5.6864	5.75368	5.85685	5.64976	5.49846	5.5786
mmu_circRNA_30656	ASCRP4001526	17_56515414_56508546_-6868|20.88|1|2	25714049	chr17	+	56369122	56375991	exonic	NM_172132	Kdm4b	292	55	39.5	35	34	35	36.5	5.32062	5.33559	5.25945	4.88208	4.99009	5.08757
mmu_circRNA_45495	ASCRP4001527	X_65961303_65951023_-10280|11.16|2|2	25714049	chrX	+	68697847	68708128	exonic	NM_008031	Fmr1	759	57	41	42	47	42	39	5.5339	5.36788	5.53779	5.19232	5.22149	5.18903
mmu_circRNA_33797	ASCRP4001528	2_69841516_69811206_-30310|18.36|1|2	25714049	chr2	+	69973148	70003459	exonic	NM_177783	Ubr3	1475	48	41.5	38	47	50	47	5.35619	5.38809	5.38809	5.29341	5.45804	5.45258
mmu_circRNA_35077	ASCRP4001529	2_181159093_181146401_-12692|22.50|3|3	25714049	chr2	-	181411695	181424388	exonic	NM_027656	Zbtb46	1255	166	170	153	142	208	185	7.34685	7.55296	7.48815	7.10805	7.38403	7.39907
mmu_circRNA_35938	ASCRP4001530	3_104301477_104283705_-17772|19.63|5|7	25714049	chr3	-	104479781	104497554	exonic	NM_001025067	Lrig2	1074	57	39.5	42.5	50	40.5	38	5.47974	5.38809	5.51432	5.38809	5.20202	5.1726
mmu_circRNA_19370	ASCRP4001531		25070500	chr5	-	102009786	102041745	sense overlapping	NM_172882	Wdfy3	31959	65	58	53	62	64.5	61.5	5.86513	5.93949	5.92374	5.83806	5.83385	5.82752
mmu_circRNA_26704	ASCRP4001532	13_94126034_94116524_-9510|15.81|5|5	25714049	chr13	+	93346568	93356079	exonic	NM_147176	Homer1	365	102	80	86	82.5	103	64	6.51499	6.36407	6.61956	6.24072	6.45732	5.88866
mmu_circRNA_011266	ASCRP4001533	mm9_circ_011266	circBase	chr15	+	39566942	39616510	exonic	NM_053271	Rims2	516	58	56	61	103	52	53	5.5339	5.81048	6.09004	6.60172	5.48243	5.59112
mmu_circRNA_38487	ASCRP4001534	5_35913761_35911410_-2351|14.44|7|10	25714049	chr5	-	35568760	35571112	exonic	NM_030208	Trmt44	249	48	46	37.5	49	55	46.5	5.19232	5.50641	5.25945	5.23421	5.55579	5.37659
mmu_circRNA_45967	ASCRP4001535	X_162853027_162838852_-14175|18.75|7|12	25714049	chrX	-	166400919	166415095	exonic	NM_177429	Ofd1	1700	140	147	151	164	150	127	7.10106	7.31096	7.47435	7.37066	6.93512	6.83863
mmu_circRNA_40532	ASCRP4001536	6_86933916_86915471_-18445|14.61|2|4	25714049	chr6	+	86965476	86983922	exonic	NM_177762	Aak1	674	6356	4645.5	4333.5	4083.5	7263.5	7090	12.5972	12.4589	12.4247	12.1206	12.4268	12.6085
mmu_circRNA_34285	ASCRP4001537	2_118923254_118901968_-21286|16.60|2|2	25714049	chr2	+	119076231	119097518	exonic	NM_029617	Casc5	1039	79	62	49	67	69	60	6.1128	6.0158	5.78017	5.89574	5.89776	5.79107
mmu_circRNA_19402	ASCRP4001538		25070500	chr5	+	146259501	146299851	sense overlapping	NM_153599	Cdk8	40350	57	48	42	59	49	47	5.42766	5.60847	5.43045	5.63532	5.45804	5.50905
mmu_circRNA_42971	ASCRP4001539	8_68223061_68218750_-4311|11.73|1|2	25714049	chr8	+	65694850	65699162	intronic	ENSMUST00000110258	March1	4312	829	1029	1025	1137.5	1081	1047.5	9.72401	10.2029	10.329	10.2565	9.65119	9.86553
mmu_circRNA_34988	ASCRP4001540	2_166766992_166747470_-19522|14.32|2|3	25714049	chr2	+	166921969	166941492	exonic	NM_023565	Cse1l	2137	43.5	30	30	40	31.5	30	4.97191	4.95651	5.03043	4.97529	4.86695	4.82589
mmu_circRNA_39820	ASCRP4001541	6_6701191_6700581_-610|19.59|2|2	25714049	chr6	-	6750580	6751191	sense overlapping	TCONS_00027258	XLOC_020388	611	132	98	92.5	90	130	110	6.94394	6.71248	6.73127	6.40153	6.75205	6.6504
mmu_circRNA_21909	ASCRP4001542	10_42880650_42794399_-86251|12.52|15|45	25714049	chr10	-	43074592	43160844	exonic	NM_175407	Sobp	573	52	45.5	40	46	57	53	5.42766	5.49047	5.48243	5.31465	5.64256	5.64256
mmu_circRNA_25085	ASCRP4001543	12_54173498_54126708_-46790|17.65|2|3	25714049	chr12	+	53025720	53072511	exonic	NM_198111	Akap6	490	44	34	32	42	35	39	5.11535	5.12895	5.00515	5.07362	5.00889	5.18903
mmu_circRNA_42338	ASCRP4001544	7_134927716_134927143_-573|20.93|2|2	25714049	chr7	+	127783628	127784202	exonic	NM_178029	Setd1a	352	63	54	45	54	56	66	5.65454	5.78454	5.61339	5.55579	5.58863	5.92572
mmu_circRNA_23150	ASCRP4001545	11_30721073_30691092_-29981|15.78|2|2	25714049	chr11	+	30791091	30821073	exonic	NM_134013	Psme4	2178	48	37	38	51	51	53	5.34153	5.19232	5.30562	5.34745	5.45804	5.5685
mmu_circRNA_30284	ASCRP4001546	17_20497411_20492945_-4466|19.14|3|8	25714049	chr17	+	20355980	20360447	sense overlapping	NM_001104569	Vmn2r107	4467	177	147	123.5	188.5	295	240	7.50148	7.32377	7.17697	7.57646	7.84573	7.76568
mmu_circRNA_44799	ASCRP4001547	9_95396352_95372462_-23890|15.78|2|2	25714049	chr9	-	95472042	95495933	exonic	NM_026476	U2surp	2322	68	56.5	50	62	74	70.5	5.93361	5.8754	5.78017	5.88357	6.00461	6.02321
mmu_circRNA_29897	ASCRP4001548	16_64480126_64477873_-2253|18.19|2|4	25714049	chr16	-	64478046	64480300	sense overlapping	NM_173861	Csnka2ip	2254	51.5	38	34.5	40	50	46	5.50905	5.33559	5.28418	5.08757	5.48243	5.42488
mmu_circRNA_30272	ASCRP4001549	17_15880194_15879121_-1073|17.73|11|24	25714049	chr17	+	15742156	15743230	exonic	NM_007690	Chd1	316	615	461	448	471	679.5	632	9.33864	9.02028	9.11449	8.96686	9.02074	9.1199
mmu_circRNA_30216	ASCRP4001550	17_9194810_9193993_-817|18.53|3|6	25714049	chr17	+	9001127	9001945	exonic	NM_025851	1700010I14Rik	235	55	42	44	42	45	44	5.4958	5.43879	5.61339	5.19232	5.37659	5.38809
mmu_circRNA_36475	ASCRP4001551	4_11446561_11435054_-11507|18.46|4|4	25714049	chr4	+	11507906	11519414	exonic	NM_001081183	1110037F02Rik	2053	86	64.5	57.5	66	102.5	92	6.36844	6.0543	6.05249	5.9118	6.45046	6.39868
mmu_circRNA_38720	ASCRP4001552	5_67744004_67739159_-4845|14.23|8|10	25714049	chr5	+	67347919	67352765	exonic	NM_178651	Slc30a9	410	48.5	35	29	48	39	42	5.21826	5.08403	4.89021	5.19232	5.1726	5.2563
mmu_circRNA_33427	ASCRP4001553	2_39005934_38976631_-29303|17.63|2|6	25714049	chr2	-	39121110	39150414	exonic	uc008jog.1	Scai	515	44	30	33	38	42	36	4.9257	4.85869	5.21826	4.88208	5.28418	5.07692
mmu_circRNA_37921	ASCRP4001555	4_148600465_148580827_-19638|22.22|3|3	25714049	chr4	-	149206717	149226356	exonic	NM_207682	Kif1b	1573	54	40	39	49	43.5	43	5.35619	5.35035	5.41085	5.34745	5.29647	5.35035
mmu_circRNA_43806	ASCRP4001556	9_18424980_18422039_-2941|20.80|3|3	25714049	chr9	-	18617594	18620536	intergenic			2942	1527.5	1417.5	1289.5	1491	2045	1792.5	10.583	10.7072	10.6805	10.6972	10.5796	10.6384
mmu_circRNA_42053	ASCRP4001557	7_114650132_114645607_-4525|19.08|6|7	25714049	chr7	+	107502092	107506618	exonic	NM_021889	Syt9	423	119	83	86	98	105	86.5	6.80139	6.45869	6.61956	6.48778	6.47229	6.26281
mmu_circRNA_38624	ASCRP4001558	5_54288345_54229163_-59182|17.07|1|3	25714049	chr5	+	53837923	53897106	exonic	NM_144517	Tbc1d19	1002	55.5	69	47.5	55	70	68.5	5.50905	6.15727	5.73122	5.61585	5.93949	5.98955
mmu_circRNA_36926	ASCRP4001560	4_69998593_69950879_-47714|17.61|3|3	25714049	chr4	-	70289844	70337559	exonic	NM_145990	Cdk5rap2	1277	102	84	76	96.5	89.5	86	6.54233	6.48711	6.40579	6.51499	6.26906	6.29379
mmu_circRNA_33761	ASCRP4001562	2_69503166_69493556_-9610|16.24|7|8	25714049	chr2	+	69655498	69665109	exonic	NM_028284	Bbs5	514	44.5	31.5	31	38	35	31	4.99387	4.8786	5.07692	5.07362	4.99009	4.92228
mmu_circRNA_45475	ASCRP4001563	X_53746310_53732807_-13503|14.04|3|3	25714049	chrX	+	56479629	56493133	exonic	NM_172779	Ddx26b	1098	789	634	573.5	778	975.5	881	9.66526	9.50605	9.4976	9.70685	9.51824	9.63677
mmu_circRNA_31251	ASCRP4001564	18_9986353_9962371_-23982|17.25|4|4	25714049	chr18	+	9962372	9986355	exonic	NM_153552	Thoc1	830	55.5	39	39	48	51	48	5.54296	5.33559	5.46621	5.19232	5.48243	5.42488
mmu_circRNA_25418	ASCRP4001565	12_81500972_81498640_-2332|21.98|7|20	25714049	chr12	-	80397652	80399985	exonic	NM_177267	Dcaf5	307	50	41	38.5	55	55	51.5	5.1726	5.36788	5.38809	5.52741	5.5786	5.5786
mmu_circRNA_20883	ASCRP4001566	1_136382490_136372365_-10125|19.55|4|5	25714049	chr1	+	134475787	134485913	exonic	NM_153128	Klhl12	418	240	202.5	162	238	253	237	7.92182	7.7925	7.57646	7.9549	7.64263	7.75068
mmu_circRNA_21066	ASCRP4001567	1_157780580_157769444_-11136|15.52|2|2	25714049	chr1	-	155922313	155933450	exonic	NM_001039184	Cep350	2347	50.5	42	33	50	40	42	5.25945	5.43879	5.11861	5.42766	5.18903	5.2563
mmu_circRNA_26637	ASCRP4001568	13_85051213_85038472_-12741|15.85|1|2	25714049	chr13	+	84898866	84911608	intergenic			12742	58	44	46	62	53	57	5.45804	5.47434	5.64736	5.77798	5.5685	5.71758
mmu_circRNA_41327	ASCRP4001569	7_38767967_38744274_-23693|16.40|12|18	25714049	chr7	-	37959254	37982948	sense overlapping	NM_011274	Uri1	23694	136	106.5	102	192	212	170.5	7.00792	6.83021	6.90935	7.58525	7.39978	7.26636
mmu_circRNA_18943	ASCRP4001570		25070500	chr1	+	69858470	69887561	sense overlapping	NM_029160	Spag16	29091	90	62	67	62	78	56	6.33011	6.0158	6.29379	5.861	6.07585	5.68757
mmu_circRNA_23538	ASCRP4001572	11_65804037_65684422_-119615|14.51|1|2	25714049	chr11	-	65870919	65990535	exonic	NM_001099633	Dnah9	4031	40	35	31	43	47	44	5.11535	5.12895	5.07692	5.15262	5.39379	5.32062
mmu_circRNA_42327	ASCRP4001573	7_134678475_134664990_-13485|15.44|2|3	25714049	chr7	+	127521475	127534961	exonic	NM_001304266	Srcap	2547	154.5	118	105	118	189.5	156	7.2896	6.98628	6.96478	6.82809	7.26636	7.15605
mmu_circRNA_31804	ASCRP4001574	18_61740141_61716157_-23984|21.03|2|2	25714049	chr18	+	61556502	61580487	exonic	uc008fce.1	Csnk1a1	883	45	48	45.5	69	61	53	5.32062	5.64256	5.66405	6.03793	5.71758	5.66879
mmu_circRNA_43504	ASCRP4001576	8_114657578_114600239_-57339|16.14|1|2	25714049	chr8	+	112076338	112133678	intergenic			57340	46	35.5	33	36	42	41	5.23421	5.15262	5.25945	4.97529	5.2563	5.2563
mmu_circRNA_27228	ASCRP4001577	14_24811504_24622362_-189142|18.31|1|2	25714049	chr14	-	23803139	23992282	intronic	NM_001253374	Kcnma1	189143	102	80.5	76	153	163	132	6.53392	6.43942	6.4213	7.24036	7.02694	6.89326
mmu_circRNA_28182	ASCRP4001578	15_7123560_7122856_-704|18.36|5|7	25714049	chr15	+	7172855	7173560	exonic	NM_013584	Lifr	300	133	147	135	173	210	205	6.95076	7.31096	7.31549	7.44119	7.38835	7.54494
mmu_circRNA_33285	ASCRP4001579	2_32072855_32071566_-1289|22.17|3|3	25714049	chr2	+	32216045	32217335	exonic	NM_172661	Prrc2b	473	123.5	107	99	103	112	113.5	6.88209	6.82173	6.86466	6.60172	6.57422	6.68236
mmu_circRNA_37165	ASCRP4001580	4_94346751_94319618_-27133|19.57|2|2	25714049	chr4	+	94652926	94680060	exonic	NM_026319	Ift74	746	54	29	30	39	34	31	5.41085	4.75016	4.97191	4.83434	4.97191	4.78192
mmu_circRNA_42635	ASCRP4001583	8_23910284_23910113_-171|13.34|2|2	25714049	chr8	-	22799640	22799812	exonic	NM_029505	Ap3m2	172	1074.5	834	849.5	741.5	1352	1248	10.096	9.91045	10.0551	9.62517	10.0015	10.1054
mmu_circRNA_45562	ASCRP4001584	X_81777330_81200302_-577028|15.13|2|2	25714049	chrX	+	83954962	84531991	exonic	NM_007868	Dmd	1711	72	68	58.5	70.5	91.5	83	5.99333	6.17735	6.03975	6.00086	6.30143	6.21991
mmu_circRNA_30960	ASCRP4001585	17_79100293_79082168_-18125|20.54|8|9	25714049	chr17	-	78682827	78700953	exonic	NM_011500	Strn	561	89.5	64	63.5	69	80.5	79	6.32337	6.06511	6.15727	6.01394	6.11453	6.18563
mmu_circRNA_31630	ASCRP4001586	18_38474457_38459408_-15049|21.23|4|4	25714049	chr18	+	38299753	38314803	exonic	NM_020012	Rnf14	1551	53	68	56	81	101	91	5.39379	6.15727	5.9512	6.21182	6.40295	6.39868
mmu_circRNA_007071	ASCRP4001587	mm9_circ_007071	circBase	chr7	-	132827702	132837207	intronic	ENSMUST00000124096	Fgfr2	9505	42	36.5	32	42	39	40	4.8786	5.19232	5.03043	5.07362	5.15262	5.22471
mmu_circRNA_21781	ASCRP4001588	10_26609678_26589727_-19951|11.56|2|2	25714049	chr10	+	26869920	26889872	exonic	NM_176837	Arhgap18	927	43	29	30	42	31	37	4.8786	4.83012	4.92228	5.02708	4.88615	5.07692
mmu_circRNA_30308	ASCRP4001589	17_24450265_24422561_-27704|16.56|2|2	25714049	chr17	-	24285615	24313320	exonic	NM_001031621	Abca17	2230	54	35	34	33	38	37	5.47974	5.12895	5.11861	4.83434	5.00889	5.15262
mmu_circRNA_38374	ASCRP4001590	5_30584366_30574009_-10357|18.68|8|10	25714049	chr5	+	30247462	30257820	exonic	NM_027652	Ept1	625	650	554	594	628	926	780	9.39829	9.31552	9.54423	9.38505	9.44302	9.43601
mmu_circRNA_28458	ASCRP4001591	15_37709982_37493146_-216836|15.75|5|13	25714049	chr15	-	37563390	37780227	intronic	ENSMUST00000150453	Ncald	216837	448	363	337.5	390	576.5	569	8.84378	8.69042	8.70028	8.69753	8.77807	8.97213
mmu_circRNA_28457	ASCRP4001592	15_37590841_37493146_-97695|15.78|5|8	25714049	chr15	-	37563390	37661086	exonic	NM_134094	Ncald	179	222	151.5	146	144	166.5	173.5	7.77614	7.34241	7.42658	7.2025	7.08255	7.29727
mmu_circRNA_39409	ASCRP4001593	5_125040952_125038634_-2318|20.38|2|2	25714049	chr5	+	124588624	124590943	exonic	NM_181410	Gtf2h3	197	37	30.5	25	34	33	32	4.78017	4.97911	4.80963	4.88208	4.97191	4.95651
mmu_circRNA_006170	ASCRP4001594	mm9_circ_006170	circBase	chrX	+	23756439	23788165	exonic	NM_175180	Wdr44	1671	314	361	265	366	692.5	542	8.30395	8.66754	8.31268	8.57977	9.04518	8.91487
mmu_circRNA_39822	ASCRP4001595	6_6776006_6770538_-5468|18.99|2|2	25714049	chr6	-	6820537	6826006	sense overlapping	NR_015388	Dlx6os1	5469	156	118	103	122	191	175	7.23159	6.97006	6.92229	6.8973	7.2846	7.31474
mmu_circRNA_38552	ASCRP4001596	5_44584561_44583606_-955|22.16|2|2	25714049	chr5	-	44192366	44193322	exonic	NM_173764	Tapt1	234	1841.5	1442	1424	1451	2596	2229	10.8349	10.7273	10.8318	10.6617	10.906	10.9221
mmu_circRNA_001838	ASCRP4001597	mm9_circ_001838	circBase	chr5	-	100805897	100812202	exonic	uc008yie.1	Fam175a	1103	206	181.5	155	260	308	235	7.65997	7.61713	7.49915	8.08324	7.90009	7.73271
mmu_circRNA_25281	ASCRP4001598	12_72162615_72140826_-21789|13.39|1|2	25714049	chr12	+	71039838	71061628	exonic	NM_001081195	Arid4a	723	36	28	30	35	25	31.5	4.8786	4.9257	4.97191	4.78017	4.64352	4.87517
mmu_circRNA_44496	ASCRP4001599	9_65850088_65806136_-43952|18.14|2|2	25714049	chr9	+	65958328	66002281	exonic	NM_173185	Csnk1g1	891	45	30	27	44	34.5	34	5.07005	4.95651	4.80963	5.15262	4.95263	4.99387
mmu_circRNA_45478	ASCRP4001600	X_54693122_54675020_-18102|13.77|2|2	25714049	chrX	+	57421842	57439945	exonic	NM_001128625	Gm364	740	208	167	183.5	165	216	168	7.69665	7.51534	7.76236	7.332	7.43147	7.24552
mmu_circRNA_23236	ASCRP4001601	11_39202745_39198076_-4669|17.04|3|8	25714049	chr11	-	39384573	39389243	sense overlapping	NR_126439	4930553C11Rik	4670	3576	3573	3072	3142.5	3811	3592	11.7693	12.0818	11.9629	11.8044	11.5161	11.6041
mmu_circRNA_22666	ASCRP4001602	10_115965005_115929348_-35657|14.18|2|2	25714049	chr10	-	116492291	116527949	exonic	NM_001037846	Cnot2	1488	48	45	37	56	43	45	5.07005	5.50641	5.30562	5.61585	5.2563	5.42488
mmu_circRNA_38378	ASCRP4001604	5_31770613_31768605_-2008|10.33|19|112	25714049	chr5	+	31466231	31468240	exonic	NM_172993	Zfp512	401	54	49	45	54.5	44	46	5.39379	5.66642	5.64736	5.53779	5.34449	5.45258
mmu_circRNA_27507	ASCRP4001606	14_46084865_46081442_-3423|17.09|1|2	25714049	chr14	-	45461766	45465190	exonic	NM_146054	Fermt2	596	46.5	32.5	30	42	37	44	4.99387	5.07005	4.94874	4.97529	5.08048	5.35035
mmu_circRNA_37345	ASCRP4001607	4_107763928_107746961_-16967|16.12|5|7	25714049	chr4	-	108074355	108091323	exonic	NM_011327	Scp2	494	81	57	54	59	71.5	64	6.06511	5.83806	5.92374	5.74698	5.94536	5.86306
mmu_circRNA_19105	ASCRP4001608		25070500	chr13	-	107738369	107748365	sense overlapping	NM_145456	Zswim6	9996	138	114	95	122	144	121	7.03476	6.95367	6.77967	6.88209	6.88311	6.79923
mmu_circRNA_33182	ASCRP4001609	2_25458075_25451953_-6122|15.74|16|42	25714049	chr2	-	25596432	25602555	exonic	NM_001024616	Rabl6	328	45	34	28	40	34.5	33	4.9257	5.12895	4.86695	5.11535	4.91034	4.95651
mmu_circRNA_23793	ASCRP4001610	11_78323923_78321248_-2675|16.50|1|2	25714049	chr11	-	78507745	78510421	sense overlapping	NM_199199	Tmem199	2676	172	128.5	135	135	187.5	119	7.39978	7.0958	7.30489	7.079	7.25224	6.75094
mmu_circRNA_015990	ASCRP4001611	mm9_circ_015990	circBase	chr3	+	103310308	103311513	exonic	NM_053170	Trim33	397	60.5	39	40	44	49	43	5.69687	5.2563	5.41085	5.23421	5.42766	5.32062
mmu_circRNA_002573	ASCRP4001612	mm9_circ_002573	circBase	chr10	+	90895098	90948672	exonic	NM_181398	Anks1b	539	60	44	40	57.5	60.5	57	5.74249	5.50641	5.46621	5.68524	5.74249	5.74249
mmu_circRNA_25929	ASCRP4001614	12_118896876_118814028_-82848|17.00|2|2	25714049	chr12	+	117575554	117658403	exonic	NM_175930	Rapgef5	765	81	92	79	95	60	57	6.12491	6.60295	6.52416	6.4804	5.70956	5.71758
mmu_circRNA_37227	ASCRP4001615	4_98901877_98879268_-22609|19.09|20|88	25714049	chr4	+	99212576	99235186	exonic	NM_175029	Atg4c	1268	45	28	26	43	29	31	5.07005	4.90633	4.75016	5.11535	4.7635	4.92228
mmu_circRNA_36229	ASCRP4001616	3_138713552_138646686_-66866|16.05|4|4	25714049	chr3	-	138983721	139050588	exonic	NM_001040690	Rap1gds1	504	41	32.5	26	44	35.5	38	4.80533	5.11535	4.80963	5.13238	4.99009	5.15262
mmu_circRNA_38546	ASCRP4001617	5_44164898_44142101_-22797|13.15|6|12	25714049	chr5	-	43750861	43773659	exonic	NM_001159963	Fbxl5	1912	68	65	60	68	65.5	52	5.78672	6.00461	6.06511	5.93949	5.83385	5.5786
mmu_circRNA_32294	ASCRP4001618	19_18670891_18655602_-15289|13.06|2|2	25714049	chr19	-	18581111	18596401	sense overlapping	NM_017375	Ostf1	15290	69	58	54	109	112	72	5.88357	5.9118	5.92374	6.76924	6.54748	6.04886
mmu_circRNA_28132	ASCRP4001619	14_124690216_124688716_-1500|14.95|3|3	25714049	chr14	-	124289493	124290994	intronic	uc011zqr.1	Fgf14	1501	37	30	29	37	32	33.5	4.83012	4.90633	4.94874	4.88208	4.91034	4.97191
mmu_circRNA_38942	ASCRP4001620	5_90290730_90290324_-406|21.02|12|51	25714049	chr5	-	89861298	89861705	exonic	NM_177872	Adamts3	407	45	32	32.5	45.5	41	33	4.9257	5.04142	5.07692	5.19232	5.22149	4.95651
mmu_circRNA_43900	ASCRP4001621	9_25441936_25402146_-39790|17.29|2|3	25714049	chr9	+	25594560	25634351	sense overlapping	NM_026189	Eepd1	39791	148	129	105.5	152	180	168	7.17987	7.11761	6.94198	7.28729	7.20331	7.24036
mmu_circRNA_23874	ASCRP4001622	11_82555622_82533437_-22185|13.51|2|5	25714049	chr11	-	82719934	82742120	exonic	NM_009839	Cct6b	909	61	53	45	58	73.5	65.5	5.62074	5.69687	5.57356	5.55579	5.94536	5.87745
mmu_circRNA_41099	ASCRP4001623	6_148374506_148273639_-100867|15.50|5|6	25714049	chr6	-	148325116	148425984	exonic	NM_198967	Tmtc1	1009	62	46	46	63	68.5	66	5.6864	5.52741	5.6329	5.80404	5.9118	5.81476
mmu_circRNA_45587	ASCRP4001624	X_84550289_84545924_-4365|15.86|3|6	25714049	chrX	-	87300584	87304950	exonic	NM_001160403	Il1rapl1	341	102	80.5	84.5	82	118.5	106	6.57422	6.36407	6.61159	6.21182	6.62505	6.58928
mmu_circRNA_24278	ASCRP4001625	11_105978917_105975498_-3419|19.84|2|5	25714049	chr11	+	106114183	106117603	exonic	NM_011947	Map3k3	214	69	52.5	52	59	46	49	5.83806	5.713	5.83806	5.73122	5.31465	5.50905
mmu_circRNA_20148	ASCRP4001627	1_58558734_58533278_-25456|13.52|2|2	25714049	chr1	-	58476433	58501890	exonic	NM_008765	Orc2	973	50	37	37	49	53	41	5.39379	5.27497	5.34745	5.38809	5.5685	5.2563
mmu_circRNA_014193	ASCRP4001628	mm9_circ_014193	circBase	chr2	-	156177632	156178952	exonic	uc008nmu.1	Rbm39	347	934.5	665.5	615	618	1228	1182	9.88575	9.5643	9.59206	9.33993	9.83506	10.0228
mmu_circRNA_35168	ASCRP4001629	3_26032974_26032164_-810|22.07|15|301	25714049	chr3	-	26133241	26134052	exonic	NM_138666	Nlgn1	811	93.5	76	72.5	83	91	81	6.35822	6.3181	6.38939	6.29226	6.25968	6.23754
mmu_circRNA_22633	ASCRP4001630	10_113924062_113845702_-78360|13.47|2|2	25714049	chr10	-	114408645	114487006	exonic	NM_146241	Trhde	935	55	33	36	47	40	35	5.42766	5.07005	5.25945	5.27497	5.10514	4.99387
mmu_circRNA_20118	ASCRP4001631	1_55774319_55758774_-15545|12.89|2|2	25714049	chr1	+	55701929	55717475	sense overlapping	NM_001114663	Plcl1	15546	74	76	65.5	83	111.5	99	5.96858	6.30903	6.21829	6.21182	6.52416	6.50311
mmu_circRNA_23297	ASCRP4001632	11_50221426_50217956_-3470|13.57|5|6	25714049	chr11	-	50404453	50407924	exonic	NM_172557	Rufy1	387	37.5	27	29	37	32	37	4.62902	4.75016	4.94874	4.83434	4.80533	5.07692
mmu_circRNA_32237	ASCRP4001633	19_10690080_10688598_-1482|15.12|2|2	25714049	chr19	+	10614107	10615590	exonic	NM_015735	Ddb1	304	114.5	108	84	116	137	134	6.80892	6.84806	6.60048	6.83863	6.80355	6.9213
mmu_circRNA_35123	ASCRP4001634	3_16117126_16103826_-13300|18.67|4|4	25714049	chr3	+	16203825	16217126	sense overlapping	NM_172677	Ythdf3	13301	103.5	97.5	93	98	132	105	6.54233	6.69286	6.74982	6.53262	6.76206	6.57422
mmu_circRNA_33288	ASCRP4001635	2_32663582_32658274_-5308|18.45|14|25	25714049	chr2	-	32802753	32808062	exonic	NM_009295	Stxbp1	347	247	222	192	208	291.5	253.5	7.95636	7.93145	7.84259	7.7361	7.83497	7.84364
mmu_circRNA_20594	ASCRP4001636	1_100357133_100354459_-2674|11.70|1|2	25714049	chr1	+	98457881	98460556	intronic	ENSMUST00000027575	Slco6d1	2675	50	34	32	52	39	38	5.35619	5.21826	5.11861	5.45804	5.08048	5.18903
mmu_circRNA_28616	ASCRP4001637	15_57772354_57754512_-17842|12.71|2|2	25714049	chr15	+	57922956	57940799	exonic	NM_001081396	Tbc1d31	869	68	54	52	71.5	79.5	71	5.86513	5.82115	5.82115	5.98955	6.09004	6.04886
mmu_circRNA_19829	ASCRP4001638	1_25604425_25488268_-116157|16.46|3|4	25714049	chr1	-	25431422	25547580	exonic	NM_175642	Adgrb3	1303	45	35	35	37	39	36	5.07005	5.08403	5.23421	4.97529	5.15262	5.11535
mmu_circRNA_44689	ASCRP4001639	9_78426514_78406818_-19696|18.70|2|2	25714049	chr9	-	78559010	78578707	exonic	NM_172773	Slc17a5	884	210	182	164	262	364	283	7.7279	7.63267	7.60329	8.0956	8.14315	7.98653
mmu_circRNA_39772	ASCRP4001640	6_3505466_3482158_-23308|17.36|3|4	25714049	chr6	+	3532157	3555466	exonic	NM_024260	Ccdc132	702	42	27	31	41	32	30.5	4.78017	4.71957	5.07692	5.11535	4.88615	4.80533
mmu_circRNA_33570	ASCRP4001641	2_52932767_52910234_-22533|21.66|4|5	25714049	chr2	+	53051199	53073733	exonic	NM_172409	Fmnl2	517	34.5	25.5	26	33	34.5	29	4.75016	4.71957	4.78017	4.72867	4.99009	4.78192
mmu_circRNA_21194	ASCRP4001642	1_166999615_166987416_-12199|17.07|6|6	25714049	chr1	-	165057284	165069484	sense overlapping	NR_040480	4930568G15Rik	12200	85	69	72	66	101	87.5	6.20042	6.19551	6.34349	5.97624	6.39583	6.29379
mmu_circRNA_21719	ASCRP4001643	10_19614608_19604584_-10024|14.59|5|5	25714049	chr10	-	19884777	19894802	exonic	NM_008822	Pex7	464	46	32	27	45	29	33	4.97191	5.00515	4.89021	5.15262	4.69537	4.97191
mmu_circRNA_23966	ASCRP4001644	11_86092424_86085965_-6459|17.10|1|3	25714049	chr11	-	86272462	86278922	exonic	NM_001080931	Med13	769	97	68	64	83	95	92.5	6.53392	6.13692	6.17069	6.30903	6.30903	6.42481
mmu_circRNA_38470	ASCRP4001645	5_35090965_35052782_-38183|16.29|4|4	25714049	chr5	+	34710132	34748316	exonic	NM_019497	Grk4	964	312	366	403	280	462	316	8.31268	8.69681	8.95878	8.1896	8.46572	8.1374
mmu_circRNA_20851	ASCRP4001646	1_132580647_132578726_-1921|18.86|7|25	25714049	chr1	-	130682148	130684070	intronic	uc007cmd.2	Pfkfb2	1922	226.5	177	175	197.5	311	283	7.84573	7.59554	7.70705	7.6555	7.91611	7.97726
mmu_circRNA_21997	ASCRP4001647	10_52156545_52148999_-7546|12.42|8|13	25714049	chr10	+	52429192	52436739	sense overlapping	NM_030250	Nus1	7547	54	37	35	52.5	39	39.5	5.32062	5.2563	5.25945	5.42766	5.18903	5.21179
mmu_circRNA_42724	ASCRP4001648	8_28156471_28155500_-971|18.77|2|4	25714049	chr8	+	27045027	27045999	exonic	NM_054057	Prosc	220	206	267	220.5	288	332	305.5	7.69172	8.20394	8.04688	8.23819	8.00068	8.08678
mmu_circRNA_44053	ASCRP4001649	9_44442277_44435721_-6556|21.04|3|3	25714049	chr9	+	44627637	44634194	exonic	NM_007841	Ddx6	535	87	63.5	62	66.5	59	53	6.23834	6.02506	6.11973	5.92374	5.70956	5.64256
mmu_circRNA_19467	ASCRP4001651		25070500	chr7	-	98243946	98257778	sense overlapping	NM_025408	Acer3	13832	40	35	35	49	46	44	4.83012	5.12895	5.25945	5.29341	5.34449	5.32062
mmu_circRNA_43610	ASCRP4001652	8_127252382_127249156_-3226|18.88|2|2	25714049	chr8	+	124725255	124728482	exonic	NM_026855	Arv1	274	62.5	48	48	58	56	57	5.69687	5.55579	5.74698	5.58112	5.61339	5.71758
mmu_circRNA_21657	ASCRP4001653	10_11110783_11110609_-174|18.47|1|2	25714049	chr10	+	11390810	11390985	exonic	NM_010146	Epm2a	175	49	34	32	46	35	39	5.08757	5.19232	5.07692	5.13238	5.04142	5.18903
mmu_circRNA_24171	ASCRP4001654	11_98625719_98614604_-11115|21.41|3|3	25714049	chr11	+	98753289	98764405	exonic	uc007lhf.1	Thra	1406	132	113	101	128	149	121	6.94394	6.92229	6.85638	6.99714	6.9213	6.80892
mmu_circRNA_20113	ASCRP4001655	1_55412583_55397317_-15266|14.30|5|32	25714049	chr1	-	55340472	55355739	exonic	NM_029267	Boll	351	365	285	253	268	437	364	8.54833	8.31683	8.25953	8.13462	8.39605	8.34668
mmu_circRNA_36503	ASCRP4001656	4_14916426_14902280_-14146|15.79|2|2	25714049	chr4	-	14975132	14989279	exonic	NM_178617	Necab1	253	47	205	155	289	147.5	74	5.35619	7.80733	7.52484	8.24117	6.91235	6.08827
mmu_circRNA_37067	ASCRP4001657	4_86253894_86245163_-8731|17.24|7|10	25714049	chr4	-	86599258	86607990	exonic	NM_173400	Haus6	739	54	45	40.5	47	55	45	5.65454	5.53779	5.48243	5.38809	5.62074	5.35035
mmu_circRNA_19853	ASCRP4001658	1_30868812_30867528_-1284|17.90|6|8	25714049	chr1	-	30810682	30811967	exonic	NM_001081080	Phf3	344	128	114	107	115.5	148	146	6.94394	6.92922	6.94784	6.78949	6.91235	7.04936
mmu_circRNA_37162	ASCRP4001659	4_94329357_94284658_-44699|19.10|3|3	25714049	chr4	+	94617966	94662666	exonic	NM_026319	Ift74	1069	33	29	28	40	36.5	31	4.75016	4.85869	4.86695	4.91433	5.02708	4.82589
mmu_circRNA_33758	ASCRP4001660	2_69376118_69371510_-4608|21.13|2|2	25714049	chr2	-	69533452	69538061	exonic	NM_001081088	Lrp2	612	46	37.5	33	49	50.5	49	5.11535	5.35035	5.21826	5.27497	5.49846	5.50905
mmu_circRNA_19574	ASCRP4001662	1_5123343_5083444_-39899|11.34|16|39	25714049	chr1	+	5093362	5133262	exonic	NM_133826	Atp6v1h	833	417	362	360.5	605	985	541	8.73314	8.66754	8.81176	9.30862	9.53632	8.91101
mmu_circRNA_39750	ASCRP4001663	5_151450123_151449576_-547|13.92|10|24	25714049	chr5	-	150647000	150647548	exonic	NM_201369	N4bp2l2	166	56	35	36	47	44.5	43	5.44155	5.12895	5.28418	5.27497	5.32663	5.32062
mmu_circRNA_005527	ASCRP4001664	mm9_circ_005527	circBase	chr4	-	133034262	133035081	antisense	NM_146155	Ahdc1	819	184.5	141	135	140	230.5	219.5	7.5536	7.25224	7.32752	7.09184	7.50611	7.62903
mmu_circRNA_39828	ASCRP4001666	6_8377185_8323906_-53279|15.48|4|4	25714049	chr6	+	8373905	8427185	exonic	uc009axn.3	Glcci1	277	51	31.5	34	50	47	41.5	5.08757	4.97911	5.1726	5.34745	5.34449	5.21179
mmu_circRNA_38917	ASCRP4001668	5_89207477_89201655_-5822|12.91|2|3	25714049	chr5	+	88772629	88778452	exonic	NM_007832	Dck	549	39	27	33	39	37.5	34	4.71957	4.80533	5.1726	4.83434	5.10514	4.95651
mmu_circRNA_22855	ASCRP4001669	11_4718630_4703681_-14949|16.53|7|9	25714049	chr11	-	4803677	4818627	exonic	NM_010898	Nf2	435	58	61	44	70	63	70.5	5.59361	5.92374	5.46621	5.9118	5.74249	5.96088
mmu_circRNA_28598	ASCRP4001670	15_51809720_51807645_-2075|13.74|2|2	25714049	chr15	-	51976098	51978174	exonic	NM_009009	Rad21	230	105	80	79	75.5	88.5	87	6.6287	6.36407	6.50311	6.16902	6.23754	6.32861
mmu_circRNA_32010	ASCRP4001671	18_78005777_77999207_-6570|15.40|2|2	25714049	chr18	-	77760467	77767038	exonic	NM_146089	Haus1	636	179	187	178	168	225	222	7.4474	7.68355	7.72079	7.37066	7.47874	7.64773
mmu_circRNA_015174	ASCRP4001672	mm9_circ_015174	circBase	chr7	-	116333180	116333258	intronic	ENSMUST00000170953	Rps13	78	236	223	201	261.5	358	302	7.8788	7.95756	7.91212	8.09252	8.12432	8.06943
mmu_circRNA_19228	ASCRP4001673		25070500	chr19	-	46384218	46387518	sense overlapping	NM_016860	Actr1a	3300	83	76	74	105	126.5	112	6.20042	6.29685	6.40579	6.6504	6.71706	6.66588
mmu_circRNA_45923	ASCRP4001674	X_157002291_156979301_-22990|12.77|5|5	25714049	chrX	+	160541368	160564359	exonic	NM_172783	Phka2	1420	63	48	50	66	64	54	5.713	5.60847	5.78017	5.861	5.81689	5.61707
mmu_circRNA_38231	ASCRP4001675	5_22200708_22169490_-31218|17.91|6|6	25714049	chr5	+	22663671	22694890	exonic	uc008wps.2	6030443J06Rik	560	189	165	149.5	234	349	264	7.59554	7.48948	7.44049	7.90511	8.07568	7.89908
mmu_circRNA_35002	ASCRP4001676	2_167138721_167131160_-7561|11.83|4|4	25714049	chr2	-	167305659	167313221	exonic	NM_019835	B4galt5	679	112	76.5	84	78	90	93	6.76206	6.28918	6.61159	6.21182	6.29379	6.42969
mmu_circRNA_28359	ASCRP4001677	15_32203676_32199438_-4238|23.91|2|2	25714049	chr15	+	32269682	32273921	intronic	ENSMUST00000067458	Sema5a	4239	45	40	36	46.5	45.5	44	5.23421	5.36788	5.30562	5.27497	5.38809	5.35035
mmu_circRNA_35833	ASCRP4001679	3_95288915_95284117_-4798|20.65|2|2	25714049	chr3	+	95480194	95484993	exonic	NM_009709	Arnt	364	48.5	31	27.5	48	37	37	5.1726	5.00515	4.83782	5.27497	5.08048	5.11535
mmu_circRNA_38601	ASCRP4001680	5_53152246_53142661_-9585|16.15|2|2	25714049	chr5	+	52751421	52761007	exonic	NM_025951	Pi4k2b	588	59	46	42	53	75.5	60	5.59361	5.57104	5.50111	5.61585	6.01208	5.76478
mmu_circRNA_000354	ASCRP4001681	mm9_circ_000354	circBase	chr3	-	144434481	144465285	sense overlapping	NM_011828	Hs2st1	30804	48	56	48	70.5	49.5	39	5.11535	5.83806	5.71415	6.02321	5.45804	5.18903
mmu_circRNA_38126	ASCRP4001682	5_15833862_15805271_-28591|19.28|2|3	25714049	chr5	+	16299452	16328044	sense overlapping	NM_009784	Cacna2d1	28592	70	46	47.5	63.5	65	54	5.83806	5.55579	5.69687	5.73122	5.81689	5.59112
mmu_circRNA_45771	ASCRP4001683	X_140169965_140127830_-42135|17.36|3|3	25714049	chrX	+	143693286	143735422	exonic	NM_008778	Pak3	793	39	30	28	39	30	26	4.8786	4.95651	4.92228	5.02708	4.84202	4.69305
mmu_circRNA_27728	ASCRP4001684	14_65922039_65912621_-9418|18.37|12|27	25714049	chr14	+	65293783	65303202	exonic	NM_015795	Fbxo16	705	51	37	32	44	34	37	5.28418	5.21826	5.03043	5.11535	4.97191	5.07692
mmu_circRNA_015102	ASCRP4001685	mm9_circ_015102	circBase	chr11	-	50307469	50310867	exonic	NM_007597	Canx	550	162	207	159	175.5	162.5	152.5	7.25932	7.82095	7.53492	7.4529	7.04572	7.11761
mmu_circRNA_29046	ASCRP4001686	15_97917564_97906240_-11324|23.19|8|13	25714049	chr15	-	98075808	98087133	exonic	NM_144851	Senp1	596	38.5	32	31	43	40.5	36	4.90633	5.00515	5.11861	5.27497	5.23421	5.07692
mmu_circRNA_41511	ASCRP4001688	7_68068174_68047498_-20676|18.10|7|11	25714049	chr7	-	60902611	60923288	sense overlapping	uc009hew.2	U80893	20677	80	69	60	77	92	84.5	6.14033	6.19551	6.11973	6.16902	6.25968	6.26281
mmu_circRNA_26029	ASCRP4001689	13_12551583_12547002_-4581|15.88|14|16	25714049	chr13	-	12454734	12459316	exonic	NM_018886	Lgals8	443	89	66	59	80.5	74.5	90	6.29379	6.1128	6.06511	6.17735	5.99333	6.36407
mmu_circRNA_008403	ASCRP4001690	mm9_circ_008403	circBase	chr14	-	118994945	119002986	exonic	NM_001081252	Uggt2	520	58.5	46	42	54	58	54	5.5786	5.53779	5.57356	5.47705	5.64256	5.53779
mmu_circRNA_21699	ASCRP4001691	10_14454869_14439633_-15236|14.90|2|3	25714049	chr10	+	14719826	14735063	sense overlapping	NR_045824	1700016L04Rik	15237	113	79	78	65	91	96	6.71362	6.34719	6.44219	5.88357	6.29379	6.47229
mmu_circRNA_19100	ASCRP4001692		25070500	chr13	+	84251227	84260241	sense overlapping	NM_175187	Tmem161b	9014	40	29	30	36	40	33.5	5.11535	4.95651	4.97191	4.83434	5.15262	4.89021
mmu_circRNA_45876	ASCRP4001693	X_154383348_154326330_-57018|19.41|2|2	25714049	chrX	-	157888397	157945416	exonic	NM_177751	Cnksr2	1047	140	115	115	170	203.5	153.5	7.07098	6.93807	7.06381	7.43216	7.35569	7.11761
mmu_circRNA_34824	ASCRP4001694	2_155266521_155240548_-25973|17.69|2|3	25714049	chr2	-	155414811	155440785	exonic	uc008nkm.2	Ncoa6	2953	51	36	36.5	41	44	40	5.28418	5.15262	5.32363	5.1726	5.31465	5.22471
mmu_circRNA_19691	ASCRP4001695	1_15303111_15302444_-667|19.78|5|8	25714049	chr1	+	15312362	15313030	exonic	ENSMUST00000175681	Kcnb2	668	85	341.5	169	365	180	107.5	6.23834	8.58979	7.64833	8.56461	7.19677	6.60974
mmu_circRNA_018341	ASCRP4001697	mm9_circ_018341	circBase	chrX	-	47811157	47887198	exonic	NM_001290708	Smarca1	2946	127	99.5	100.5	89	146.5	115	6.96526	6.70212	6.89326	6.41004	6.91633	6.7341
mmu_circRNA_39407	ASCRP4001698	5_125028547_125024607_-3940|16.45|1|2	25714049	chr5	-	124574597	124578538	exonic	NM_145371	Eif2b1	469	49	39	36.5	40	49	56	5.23421	5.29341	5.23421	5.15262	5.42766	5.68757
mmu_circRNA_42689	ASCRP4001700	8_26805317_26792971_-12346|13.34|2|3	25714049	chr8	+	25682498	25694845	exonic	NM_001081269	Whsc1l1	673	49	29	30	42	32.5	31.5	5.19232	4.80533	5.03043	4.97529	4.9257	4.8462
mmu_circRNA_35249	ASCRP4001702	3_35713147_35694681_-18466|11.67|2|3	25714049	chr3	+	35795758	35814225	exonic	NM_029570	Atp11b	1389	50.5	32.5	31	40	40	37	5.21826	5.04142	5.11861	5.11535	5.22149	5.11535
mmu_circRNA_40433	ASCRP4001703	6_77524826_77517156_-7670|22.19|4|4	25714049	chr6	-	77567161	77574832	intronic	ENSMUST00000075340	Ctnna2	7671	170	142	142	133	192	184	7.43112	7.26948	7.38043	7.00324	7.27725	7.37754
mmu_circRNA_37844	ASCRP4001704	4_138818012_138794824_-23188|20.25|9|17	25714049	chr4	+	139238908	139262097	exonic	NM_009798	Capzb	326	258	213	187	189	167	182.5	8.04324	7.85666	7.81403	7.56507	7.079	7.36264
mmu_circRNA_32419	ASCRP4001705	19_29860939_29828090_-32849|13.95|19|120	25714049	chr19	-	29753599	29786449	exonic	NM_172836	9930021J03Rik	1619	40	28	27	41.5	33	29	4.78017	4.8786	4.80963	5.08757	4.95263	4.78192
mmu_circRNA_45835	ASCRP4001706	X_148463941_148457289_-6652|18.66|4|6	25714049	chrX	+	152022745	152029398	exonic	NM_019710	Smc1a	1436	386.5	371	337	395	610.5	578	8.61546	8.71609	8.70663	8.70562	8.85447	8.99411
mmu_circRNA_31020	ASCRP4001707	17_81832114_81788150_-43964|17.52|4|4	25714049	chr17	-	81388809	81432774	exonic	NM_001286684	Slc8a1	765	104	90	86	89.5	74.5	83	6.63597	6.57422	6.61956	6.41004	6.03426	6.23754
mmu_circRNA_28028	ASCRP4001708	14_119003475_118993984_-9491|20.04|3|3	25714049	chr14	-	118594761	118604253	exonic	NM_001033336	Abcc4	728	49	34	30	43	39	35	5.08757	5.08403	4.97191	5.11535	5.11861	5.01634
mmu_circRNA_002644	ASCRP4001709	mm9_circ_002644	circBase	chrX	-	98626913	98644994	exonic	NM_052976	Ophn1	410	75	79	66	101	91	73	5.91778	6.37715	6.21829	6.57359	6.27683	6.06062
mmu_circRNA_23356	ASCRP4001710	11_53397947_53396729_-1218|18.39|5|6	25714049	chr11	+	53583226	53584445	exonic	NM_008443	Kif3a	513	49	41	36.5	45	45	43	5.15262	5.36788	5.32363	5.19232	5.37659	5.32062
mmu_circRNA_27923	ASCRP4001711	14_93959796_93952638_-7158|16.38|5|8	25714049	chr14	-	93553418	93560577	intronic	NM_001271798	Pcdh9	7159	63.5	40	50	58	57	54	5.67115	5.36788	5.86719	5.58112	5.66168	5.61707
mmu_circRNA_45491	ASCRP4001712	X_64063465_64046008_-17457|18.92|3|14	25714049	chrX	-	66792832	66810290	sense overlapping	NR_030147	Mir463	17458	40.5	27.5	26	31	27	25	4.95263	4.77579	4.58753	4.72867	4.62171	4.58753
mmu_circRNA_017236	ASCRP4001713	mm9_circ_017236	circBase	chr18	-	10012212	10022850	exonic	NM_021522	Usp14	301	44	31.5	31	35	36	34	5.15262	4.9257	5.00515	4.78017	5.00889	4.95651
mmu_circRNA_44907	ASCRP4001714	9_99192114_99181447_-10667|20.35|2|3	25714049	chr9	+	99281027	99291695	exonic	NM_023873	Cep70	352	45	39	33	38	43	38	5.15262	5.33559	5.21826	5.07362	5.22149	5.18903
mmu_circRNA_26842	ASCRP4001715	13_100869184_100859308_-9876|15.33|4|5	25714049	chr13	-	100089352	100099229	exonic	NM_001081061	Bdp1	808	48	36	31	48	42	45.5	5.32062	5.23421	5.03043	5.23421	5.22149	5.38809
mmu_circRNA_21999	ASCRP4001716	10_53018011_53011570_-6441|17.26|7|9	25714049	chr10	-	53291763	53298205	exonic	NM_001204983	Cep85l	477	47	45	40.5	40	48	48.5	5.11535	5.47434	5.48243	4.92965	5.42766	5.43045
mmu_circRNA_33920	ASCRP4001717	2_76722254_76669845_-52409|18.97|2|2	25714049	chr2	-	76831787	76884197	exonic	ENSMUST00000099981	Ttn	11415	3032	2143.5	2343	2532	3729	3226	11.5211	11.3174	11.5248	11.4529	11.4902	11.4803
mmu_circRNA_21879	ASCRP4001718	10_41465727_41460646_-5081|22.38|3|3	25714049	chr10	-	41740839	41745921	exonic	NM_026643	Cep57l1	453	46.5	29	29	40	34	33	5.13238	4.85869	4.92228	4.91433	4.9257	4.92228
mmu_circRNA_22798	ASCRP4001719	10_127912120_127911257_-863|15.52|4|5	25714049	chr10	+	128474200	128475064	exonic	NM_198160	Smarcc2	301	54	46	40	56	43	46	5.32062	5.49047	5.44983	5.55579	5.28418	5.38809
mmu_circRNA_37004	ASCRP4001720	4_82909705_82898890_-10815|19.43|3|4	25714049	chr4	-	83252985	83263801	exonic	NM_027238	Ttc39b	450	67	65	57	64	67	69	5.81476	6.06511	6.01394	5.83806	5.89776	5.98955
mmu_circRNA_32067	ASCRP4001721	18_81171368_81166389_-4979|18.20|1|2	25714049	chr18	-	80969649	80974629	sense overlapping	NM_178280	Sall3	4980	1157	924	868	823.5	1331	1277	10.2048	10.0616	10.0836	9.79948	9.97375	10.1354
mmu_circRNA_45489	ASCRP4001722	X_64049747_64046008_-3739|18.30|3|62	25714049	chrX	-	66792832	66796572	intergenic			3740	57	39	38	51.5	45	47	5.45804	5.33559	5.36497	5.40518	5.34449	5.38809
mmu_circRNA_40599	ASCRP4001723	6_97373518_97346187_-27331|22.76|4|4	25714049	chr6	-	97396192	97423524	exonic	NM_145148	Frmd4b	339	70	54.5	55	59	72.5	61	5.96858	5.82115	5.93949	5.73122	5.99333	5.86306
mmu_circRNA_014135	ASCRP4001725	mm9_circ_014135	circBase	chr14	+	99133235	99196451	exonic	NM_029320	Pibf1	1161	46	29	31	40	33.5	27.5	4.97191	4.90633	5.07692	4.88208	4.91034	4.7635
mmu_circRNA_40036	ASCRP4001726	6_32467764_32446713_-21051|17.96|3|7	25714049	chr6	-	32496712	32517764	exonic	NM_175750	Plxna4	1453	157	145	132.5	140.5	164	132	7.24115	7.31096	7.28729	7.13182	7.03842	6.91235
mmu_circRNA_31712	ASCRP4001727	18_44693954_44669751_-24203|15.73|5|8	25714049	chr18	-	44510096	44534300	exonic	NM_001085373	Mcc	400	192.5	168	144	156	202	211.5	7.60329	7.52059	7.43147	7.25066	7.33051	7.57267
mmu_circRNA_26846	ASCRP4001728	13_101259127_101252893_-6234|11.42|2|2	25714049	chr13	-	100482937	100489172	exonic	NM_022011	Gtf2h2	336	77	58.5	58	68	69.5	62	5.98576	5.88967	6.01394	5.98955	5.88967	5.80404
mmu_circRNA_44565	ASCRP4001729	9_70424647_70406844_-17803|19.55|5|8	25714049	chr9	+	70559036	70576840	exonic	NM_025690	Sltm	977	41	32	30.5	39.5	39	35	5.01634	5.08403	5.05233	5.04871	5.08048	5.03777
mmu_circRNA_27953	ASCRP4001730	14_103204376_103181168_-23208|17.14|1|4	25714049	chr14	-	102781950	102805159	intergenic			23209	1123	866.5	874	822.5	1356	1046	10.1647	9.97566	10.1005	9.79759	10.0035	9.86205
mmu_circRNA_19017	ASCRP4001731		25070500	chr11	+	54543577	54568497	sense overlapping	NM_175258	Rapgef6	24920	41	34	33.5	38	32	33	4.83012	5.04142	5.10514	5.11535	4.88615	4.92228
mmu_circRNA_36731	ASCRP4001732	4_46409933_46408714_-1219|19.10|2|2	25714049	chr4	-	46395841	46397061	exonic	NM_053149	Hemgn	1220	340	280	253	295	480	392.5	8.44638	8.29058	8.2654	8.26696	8.51519	8.46061
mmu_circRNA_42264	ASCRP4001733	7_129661693_129600729_-60964|19.19|2|2	25714049	chr7	+	122457214	122518179	exonic	NM_008855	Prkcb	533	119	99	96	100	106	104	6.78622	6.69286	6.79977	6.61894	6.47905	6.56028
mmu_circRNA_23730	ASCRP4001734	11_76951797_76945504_-6293|16.70|6|13	25714049	chr11	-	77132001	77138295	exonic	NM_176965	Efcab5	1676	50	43	38	34	48	50	5.28418	5.3995	5.36497	4.83434	5.45804	5.5685
mmu_circRNA_27588	ASCRP4001735	14_57383081_57377467_-5614|14.75|6|6	25714049	chr14	-	56758629	56764244	exonic	NM_025682	Pspc1	378	275.5	207.5	215	237	233	179	8.14782	7.82838	8.02212	7.94956	7.53395	7.33051
mmu_circRNA_38928	ASCRP4001736	5_89658012_89513667_-144345|14.37|2|2	25714049	chr5	+	89084641	89228987	exonic	NM_018760	Slc4a4	2369	72.5	56	48	71.5	61	68	5.93361	5.88967	5.6829	6.00086	5.72896	6.00461
mmu_circRNA_26214	ASCRP4001737	13_38313262_38301746_-11516|19.48|1|2	25714049	chr13	+	38209876	38221393	exonic	NM_026382	Snrnp48	809	1877	1377	1428.5	1482	2154	1168	10.8716	10.6593	10.8371	10.6959	10.6514	10.0028
mmu_circRNA_28821	ASCRP4001738	15_80615236_80577836_-37400|19.16|8|12	25714049	chr15	+	80747405	80784806	exonic	NM_144812	Tnrc6b	227	43.5	27	30	32	38	35	4.95263	4.85869	5.03043	4.75016	5.11861	5.07692
mmu_circRNA_35259	ASCRP4001739	3_36461086_36455785_-5301|16.31|4|6	25714049	chr3	+	36556862	36562164	exonic	NM_019393	Exosc9	369	718	629	555	678.5	1098	938	9.52894	9.49643	9.44613	9.50605	9.68482	9.74406
mmu_circRNA_34546	ASCRP4001740	2_129453733_129444193_-9540|17.04|2|2	25714049	chr2	+	129618456	129627997	exonic	NM_001291019	Sirpa	191	88	74.5	68	79.5	62	72	6.33011	6.28918	6.26516	6.19058	5.79541	6.04886
mmu_circRNA_37432	ASCRP4001741	4_109502506_109415471_-87035|22.22|2|2	25714049	chr4	+	109742865	109829901	exonic	NM_007983	Faf1	381	53	43	35	47	51	46	5.23421	5.43879	5.21826	5.27497	5.48243	5.43045
mmu_circRNA_31968	ASCRP4001742	18_74740188_74729421_-10767|20.37|10|14	25714049	chr18	+	74569766	74580534	exonic	NM_201600	Myo5b	428	91	88	64	77	73	72	6.29379	6.54104	6.17069	6.12318	5.97624	6.04886
mmu_circRNA_28741	ASCRP4001743	15_73195625_73134250_-61375|20.19|3|5	25714049	chr15	-	73303819	73365195	exonic	NM_001130409	Ptk2	1054	113	77	75	88.5	98.5	102	6.69981	6.35529	6.4213	6.37425	6.39583	6.54877
mmu_circRNA_42391	ASCRP4001744	7_138125808_138105487_-20321|13.95|2|2	25714049	chr7	+	130961972	130982294	exonic	NM_019564	Htra1	606	330	265	251.5	235.5	309.5	306.5	8.40033	8.18424	8.24732	7.9648	7.91212	8.09955
mmu_circRNA_37041	ASCRP4001745	4_84692298_84619767_-72531|12.62|1|2	25714049	chr4	+	84973862	85046394	exonic	NM_175275	Cntln	1075	50	30	35	46	38	36	5.28418	5.00515	5.25945	5.23421	5.11861	5.07692
mmu_circRNA_017443	ASCRP4001746	mm9_circ_017443	circBase	chr4	+	44018812	44025560	exonic	NM_016760	Clta	268	55	45.5	40	59.5	46	50.5	5.39379	5.52741	5.46621	5.67115	5.31465	5.52741
mmu_circRNA_26922	ASCRP4001747	13_107651017_107613036_-37981|17.03|2|2	25714049	chr13	-	106822955	106860937	exonic	NM_029665	Ipo11	666	68.5	58.5	60	68	52.5	43	5.75145	5.89776	6.10758	5.9512	5.53779	5.37659
mmu_circRNA_34101	ASCRP4001748	2_97266861_96670838_-596023|16.35|2|2	25714049	chr2	+	96830680	97426704	exonic	NM_001289742	Lrrc4c	536	45	30	32	41	37	31	5.11535	4.90633	4.97191	5.02708	5.00889	4.95651
mmu_circRNA_43783	ASCRP4001749	9_14379883_14352134_-27749|17.77|5|6	25714049	chr9	-	14547689	14575439	sense overlapping	NM_001081395	Amotl1	27750	38	32	29	35.5	32	33	4.8786	4.95651	4.97191	4.88208	4.7635	4.92228
mmu_circRNA_43813	ASCRP4001750	9_20280922_20277472_-3450|17.21|17|56	25714049	chr9	-	20473027	20476478	exonic	NM_146221	Zfp426	291	28796.5	45259	40876	46314	58969	43421	14.6648	15.4859	15.4859	15.6569	15.9526	15.4859
mmu_circRNA_36495	ASCRP4001753	4_13808387_13786958_-21429|21.89|1|2	25714049	chr4	+	13859810	13881240	exonic	NM_009822	Runx1t1	799	60	43	35	46	45	42	5.65454	5.47434	5.25945	5.19232	5.34449	5.32062
mmu_circRNA_016768	ASCRP4001754	mm9_circ_016768	circBase	chr13	-	17763103	17772957	exonic	NM_027118	Cdk13	1139	43.5	37	38	48	44	37	4.99387	5.21826	5.38809	5.23421	5.23421	5.07692
mmu_circRNA_20028	ASCRP4001755	1_46524276_46512600_-11676|19.16|3|4	25714049	chr1	+	46455754	46467431	intergenic			11677	45	34	32	37	45	38.5	5.19232	5.12895	5.07692	4.97529	5.31465	5.1726
mmu_circRNA_41566	ASCRP4001756	7_69263929_69208819_-55110|12.75|2|2	25714049	chr7	-	62063932	62119043	sense overlapping	NR_049204	Mir344i	55111	77	53	54	64	69	63	6.17735	5.75368	5.9512	5.861	5.91778	5.86306
mmu_circRNA_43447	ASCRP4001758	8_112362932_112326847_-36085|18.18|2|3	25714049	chr8	+	109802946	109839032	exonic	NM_009677	Ap1g1	1100	225.5	245	195	251.5	372	332.5	7.80599	8.08479	7.86854	8.02581	8.19289	8.2019
mmu_circRNA_003161	ASCRP4001759	mm9_circ_003161	circBase	chr1	-	22346292	22393948	sense overlapping	NM_053270	Rims1	47656	175	132	143.5	145	120	142	7.43112	7.12193	7.40971	7.15267	6.6293	7.01351
mmu_circRNA_24276	ASCRP4001760	11_105985220_105958305_-26915|18.53|16|31	25714049	chr11	+	106096990	106123906	exonic	NM_011947	Map3k3	498	106	96.5	77.5	109.5	114	110	6.56727	6.66113	6.45321	6.68703	6.559	6.6414
mmu_circRNA_44683	ASCRP4001763	9_78318598_78305017_-13581|18.13|2|2	25714049	chr9	+	78457209	78470791	exonic	NM_026658	Mto1	1092	66	69.5	63	69	82.5	75	5.74249	6.12318	6.14373	5.92374	6.15052	6.06691
mmu_circRNA_37157	ASCRP4001764	4_94256765_94240673_-16092|17.27|3|3	25714049	chr4	-	94573981	94590074	exonic	NM_172695	Plaa	1508	134	798	480	745.5	476	237	6.97676	9.8365	9.21583	9.62517	8.50298	7.74901
mmu_circRNA_015727	ASCRP4001765	mm9_circ_015727	circBase	chr4	-	23771756	23772887	sense overlapping	TCONS_00022954	XLOC_017265	1131	50	35	36.5	43	39	40.5	5.42766	5.04142	5.23421	5.15262	5.15262	5.21179
mmu_circRNA_44006	ASCRP4001766	9_41336283_41210207_-126076|15.23|3|4	25714049	chr9	+	41402123	41528200	sense overlapping	NR_040725	3110039I08Rik	126077	56	45.5	44	44	55.5	56.5	5.59361	5.55579	5.61339	5.19232	5.64976	5.70841
mmu_circRNA_19365	ASCRP4001767		25070500	chr5	-	72627794	72627865	intronic	ENSMUST00000087213	Cnga1	71	48	31	30	46	32	38	5.15262	4.95651	4.92228	5.19232	4.84202	5.03777
mmu_circRNA_010480	ASCRP4001768	mm9_circ_010480	circBase	chr5	+	88614940	88617436	exonic	NM_027530	Rufy3	394	47	37	38	46	44	43	5.32062	5.2563	5.32363	5.27497	5.31465	5.35035
mmu_circRNA_40659	ASCRP4001769	6_100605365_100561730_-43635|20.87|10|12	25714049	chr6	-	100611735	100655371	exonic	NM_181590	Shq1	695	57	46	42	57.5	53	51.5	5.45804	5.53779	5.53779	5.60106	5.53779	5.55323
mmu_circRNA_36806	ASCRP4001770	4_55036478_55020405_-16073|18.34|4|4	25714049	chr4	+	55007532	55023606	exonic	NM_172867	Zfp462	6424	112.5	103	99	111	125	99.5	6.72276	6.78949	6.87801	6.72844	6.71706	6.48711
mmu_circRNA_36518	ASCRP4001771	4_19577587_19562401_-15186|16.95|1|2	25714049	chr4	-	19635253	19650440	exonic	NM_177327	Wwp1	1102	75	60	59	71	96	86	6.1128	5.9118	6.06511	6.10059	6.36115	6.29379
mmu_circRNA_25712	ASCRP4001773	12_102303292_102293740_-9552|16.82|3|5	25714049	chr12	-	101055529	101065082	exonic	NM_211355	Smek1	912	85.5	64	63	118	113	80	6.2675	6.02506	6.17069	6.83863	6.57422	6.15727
mmu_circRNA_41007	ASCRP4001774	6_140521487_140499282_-22205|16.67|3|3	25714049	chr6	+	140550760	140572966	exonic	NM_144920	Plekha5	1234	67	47	47	51	48	52	5.74249	5.57104	5.6829	5.53779	5.45804	5.64256
mmu_circRNA_19350	ASCRP4001775		25070500	chr4	+	150439341	150534947	sense overlapping	NM_001085492	Rere	95606	275	218	220	215	313.5	305	8.14017	7.91062	8.05051	7.77504	7.92751	8.08678
mmu_circRNA_19064	ASCRP4001776		25070500	chr12	+	55180249	55252860	sense overlapping	NM_028527	Fam177a	72611	87	61	60	86	84.5	69	6.32337	5.96858	6.06511	6.38292	6.16902	5.98955
mmu_circRNA_016827	ASCRP4001777	mm9_circ_016827	circBase	chr16	+	81490243	81527123	exonic	NM_010954	Ncam2	610	97	76.5	78	90	114	94	6.51499	6.26906	6.44219	6.4199	6.57422	6.39868
mmu_circRNA_32761	ASCRP4001778	19_53909269_53887738_-21531|19.19|2|3	25714049	chr19	+	53813247	53834779	exonic	NM_001170847	Rbm20	1621	57.5	50	43	53	60.5	50	5.72214	5.72442	5.57356	5.52741	5.71758	5.50905
mmu_circRNA_36254	ASCRP4001779	3_142516678_142483501_-33177|18.20|9|12	25714049	chr3	-	142820536	142853714	exonic	NM_178654	Pkn2	1230	409	332	348.5	344.5	434	424	8.70288	8.53834	8.75056	8.51256	8.3923	8.58792
mmu_circRNA_31340	ASCRP4001780	18_13876256_13873650_-2606|19.58|9|14	25714049	chr18	-	13715140	13717747	exonic	NM_145492	Zfp521	248	54	30	30.5	41.5	38	38	5.45804	4.90633	5.00515	4.86283	5.13238	5.15262
mmu_circRNA_27598	ASCRP4001781	14_57566878_57550926_-15952|11.62|2|2	25714049	chr14	+	56932088	56948041	exonic	NM_029498	Zmym2	1013	49	38	34	37	37	41	5.23421	5.21826	5.21826	4.97529	5.04142	5.32062
mmu_circRNA_29716	ASCRP4001782	16_39832650_39829802_-2848|20.32|2|2	25714049	chr16	+	39829688	39832537	intergenic			2849	1718	1248.5	1411	1270	1819	1164.5	10.7382	10.4849	10.818	10.4395	10.4143	9.99806
mmu_circRNA_32222	ASCRP4001784	19_8787393_8784040_-3353|20.02|2|2	25714049	chr19	-	8709549	8712903	exonic	NM_008577	Slc3a2	397	60	56	46	59	49	51	5.76256	5.86306	5.64736	5.77798	5.45804	5.59112
mmu_circRNA_43698	ASCRP4001785	9_4665007_4513223_-151784|12.84|2|2	25714049	chr9	-	4513222	4665007	exonic	NM_019691	Gria4	638	254	203	180.5	206.5	280	262.5	8.02212	7.79845	7.74369	7.69665	7.78379	7.89707
mmu_circRNA_22143	ASCRP4001786	10_63106253_63000269_-105984|19.90|1|2	25714049	chr10	+	63537520	63643505	sense overlapping	NM_177612	Ctnna3	105985	66	50	51	57	60	59.5	5.83806	5.69687	5.78017	5.60106	5.72896	5.78017
mmu_circRNA_45756	ASCRP4001787	X_136925993_136918542_-7451|16.44|4|5	25714049	chrX	+	140384002	140391454	exonic	NM_177750	Frmpd3	345	884.5	654	636.5	556	1042	1056	9.82011	9.54101	9.64257	9.19936	9.6091	9.88066
mmu_circRNA_44117	ASCRP4001788	9_48057867_48038444_-19423|17.87|4|5	25714049	chr9	+	48230360	48249784	intronic	uc009phu.2	Nxpe4	19424	65	48.5	44	48	58	58.5	5.76256	5.64976	5.64736	5.44432	5.66168	5.78017
mmu_circRNA_38745	ASCRP4001789	5_71405875_71397346_-8529|14.38|7|14	25714049	chr5	-	71006106	71014636	exonic	NM_008066	Gabra2	601	61	59	61	48	64	54	5.62074	5.86306	6.09004	5.45804	5.77798	5.59112
mmu_circRNA_42345	ASCRP4001790	7_135589784_135587795_-1989|18.17|1|3	25714049	chr7	-	128444280	128446270	exonic	NM_009383	Tial1	490	64	58	58	77	68	68	5.75145	5.88967	6.03975	6.12318	5.89776	5.94731
mmu_circRNA_40810	ASCRP4001791	6_118076356_118074330_-2026|15.72|3|5	25714049	chr6	-	118124311	118126338	exonic	NM_030165	Csgalnact2	319	48	31	29	34	38	30	5.07005	4.8786	4.97191	4.83434	5.11861	4.78192
mmu_circRNA_44720	ASCRP4001792	9_82156887_81957289_-199598|13.55|2|4	25714049	chr9	+	82063681	82263280	sense overlapping	uc009qvr.1	AK006870	199599	82	58	54	66	81.5	71	6.06511	5.88967	5.9118	5.9118	6.13007	6.03426
mmu_circRNA_20321	ASCRP4001793	1_69943155_69890853_-52302|17.82|4|6	25714049	chr1	+	69844278	69896581	exonic	NM_029160	Spag16	801	39	28	27	31	33	28	4.66135	4.75016	4.80963	4.58753	4.97191	4.69305
mmu_circRNA_32822	ASCRP4001794	19_58375068_58338402_-36666|20.95|7|8	25714049	chr19	-	58263911	58300578	exonic	NM_010279	Gfra1	764	149.5	134.5	96	98	89	100.5	7.20576	7.18319	6.77199	6.55773	6.24072	6.52416
mmu_circRNA_25423	ASCRP4001795	12_82417647_82415247_-2400|15.16|3|4	25714049	chr12	-	81314259	81316660	sense overlapping	NM_080440	Slc8a3	2401	892	686	652.5	638	976	927.5	9.82833	9.60192	9.67595	9.40114	9.51676	9.71624
mmu_circRNA_36316	ASCRP4001796	3_152043604_152036350_-7254|15.62|1|2	25714049	chr3	+	152373385	152380640	exonic	NM_133247	Usp33	766	143	137	109	106.5	147	148	7.10936	7.20331	6.96478	6.69981	6.89225	7.07098
mmu_circRNA_42064	ASCRP4001797	7_116700975_116696489_-4486|20.54|8|8	25714049	chr7	-	109552974	109557461	exonic	NR_037617	St5	1388	3938	2694	2663	2489	4768	3953	11.9246	11.6418	11.7726	11.4176	11.7845	11.7542
mmu_circRNA_017180	ASCRP4001798	mm9_circ_017180	circBase	chr6	+	3516621	3524175	exonic	NM_024260	Ccdc132	557	51.5	40.5	39	55	41.5	44	5.21826	5.29341	5.34745	5.55579	5.20202	5.32062
mmu_circRNA_32719	ASCRP4001799	19_47699974_47683395_-16579|21.55|2|3	25714049	chr19	+	47608904	47625484	exonic	NM_009289	Slk	2628	44.5	36	35	41	45	39.5	5.04142	5.23421	5.25945	5.21503	5.28418	5.21179
mmu_circRNA_41830	ASCRP4001800	7_97084474_97078830_-5644|18.53|3|3	25714049	chr7	-	89930319	89935964	exonic	NM_001291288	l7Rn6	379	35	29	30	37	30	30	4.83012	4.95651	5.07692	4.92965	4.72413	4.73669
mmu_circRNA_37687	ASCRP4001801	4_128860961_128858986_-1975|19.74|4|5	25714049	chr4	-	129181741	129183717	exonic	NM_029036	S100pbp	908	84	61.5	64	75	85	76	6.29379	5.97815	6.17069	6.05972	6.15052	6.09356
mmu_circRNA_45536	ASCRP4001802	X_75018574_75009002_-9572|13.73|2|2	25714049	chrX	-	77763662	77773235	sense overlapping	NM_016979	Prkx	9573	64.5	46	47	65	58	61	5.72214	5.60847	5.71415	5.861	5.66168	5.83806
mmu_circRNA_32403	ASCRP4001803	19_28740726_28740243_-483|18.61|7|10	25714049	chr19	-	28665752	28666236	exonic	NM_175459	Glis3	484	961.5	755.5	732	752.5	1480	1370	9.93055	9.73802	9.83743	9.65381	10.1426	10.2468
mmu_circRNA_20105	ASCRP4001805	1_55073026_55071713_-1313|12.32|2|2	25714049	chr1	-	55014868	55016182	intronic	ENSMUST00000027127	Sf3b1	1314	49	27	29	44	31	31	5.15262	4.75016	4.86695	5.15262	4.80533	4.87517
mmu_circRNA_40061	ASCRP4001806	6_34789509_34782505_-7004|12.98|2|2	25714049	chr6	+	34832504	34839509	exonic	NM_178630	Agbl3	303	45	34	33	45	40.5	38	5.11535	5.08403	5.11861	5.23421	5.20202	5.13238
mmu_circRNA_42955	ASCRP4001807	8_63853164_63851305_-1859|18.29|2|2	25714049	chr8	+	61372507	61374367	exonic	NM_021506	Sh3rf1	619	235	254	232	272	354	353.5	7.8788	8.12432	8.11003	8.14782	8.10261	8.30414
mmu_circRNA_018301	ASCRP4001808	mm9_circ_018301	circBase	chr9	-	112157689	112185769	exonic	NM_033264	Arpp21	827	44	31	31	32	35	37	4.8786	4.85869	5.10514	4.83434	5.04142	5.15262
mmu_circRNA_45592	ASCRP4001809	X_90507778_90502127_-5651|21.01|1|2	25714049	chrX	-	93256787	93262439	sense overlapping	TCONS_00036215	XLOC_027202	5652	503	353.5	396	457.5	637	366.5	9.02039	8.64189	8.9392	8.9311	8.90963	8.36175
mmu_circRNA_26042	ASCRP4001810	13_13919161_13895866_-23295|15.37|2|2	25714049	chr13	+	13803598	13826894	sense overlapping	NM_010317	Gng4	23296	43	32	30	39	35.5	33.5	5.07005	5.07005	5.07692	4.72867	5.07005	4.97191
mmu_circRNA_29925	ASCRP4001811	16_73921039_73916343_-4696|16.73|2|2	25714049	chr16	-	73916097	73920794	exonic	NM_175549	Robo2	467	48	31	27	34	28	31	5.15262	4.90633	4.78017	4.72867	4.72413	4.87517
mmu_circRNA_39145	ASCRP4001812	5_110647235_110636575_-10660|16.19|1|3	25714049	chr5	+	110207555	110218216	exonic	NM_008146	Golga3	1072	94.5	84.5	80.5	97	98	96	6.38724	6.45869	6.53716	6.50575	6.38724	6.47229
mmu_circRNA_010498	ASCRP4001813	mm9_circ_010498	circBase	chr2	-	143938457	143938574	antisense	NM_019771	Dstn	117	2997	2283.5	3009	3168	2972	1470	11.5112	11.4067	11.9356	11.8284	11.1174	10.3695
mmu_circRNA_015216	ASCRP4001814	mm9_circ_015216	circBase	chr5	+	32640330	32664400	exonic	NM_009535	Yes1	1425	61	45	47	56	58	48	5.713	5.53779	5.64736	5.61585	5.64256	5.48243
mmu_circRNA_39461	ASCRP4001815	5_131298899_131238218_-60681|13.48|1|2	25714049	chr5	+	130762347	130823029	sense overlapping	NM_021371	Caln1	60682	97	79	79	99	120	112	6.53392	6.35529	6.50311	6.57359	6.64681	6.67649
mmu_circRNA_24769	ASCRP4001816	12_16982918_16975017_-7901|14.60|3|3	25714049	chr12	+	16968210	16976112	exonic	NM_009072	Rock2	1068	59	35.5	37	56	47	45	5.5339	5.23421	5.34745	5.4958	5.31465	5.38809
mmu_circRNA_22699	ASCRP4001817	10_118881274_118878979_-2295|10.10|1|4	25714049	chr10	+	119441922	119444218	antisense	uc007hef.1	AK135691	2296	65	42	37	43	47	40.5	5.713	5.3995	5.34745	5.15262	5.42766	5.27497
mmu_circRNA_30292	ASCRP4001818	17_22827407_22821143_-6264|16.99|2|2	25714049	chr17	+	22684175	22690440	sense overlapping	ENSMUST00000055305	Gm9805	6265	56	47	49	53	63	55	5.5339	5.57104	5.74698	5.4958	5.79541	5.68757
mmu_circRNA_25574	ASCRP4001819	12_88468361_88463792_-4569|21.00|2|2	25714049	chr12	-	87122841	87127411	exonic	NM_153415	Pomt2	247	61.5	45.5	48	60	56	50.5	5.50905	5.43879	5.71415	5.79107	5.61339	5.55323
mmu_circRNA_19500	ASCRP4001820		25070500	chr8	+	110838539	110838612	antisense	NM_133953	Sf3b3	73	50	36	36	49	46	43.5	5.19232	5.29341	5.21826	5.31465	5.34449	5.30562
mmu_circRNA_27372	ASCRP4001821	14_31624750_31609512_-15238|13.61|1|3	25714049	chr14	+	30796325	30811564	exonic	NM_019460	Sfmbt1	772	53	41	34	54	44	44	5.35619	5.45804	5.21826	5.4958	5.31465	5.35035
mmu_circRNA_34123	ASCRP4001822	2_103618257_103611854_-6403|18.64|7|13	25714049	chr2	-	103771696	103778100	exonic	NM_016739	Caprin1	1017	48	37	35	49.5	48	45.5	5.15262	5.21826	5.25945	5.32663	5.44432	5.37659
mmu_circRNA_43912	ASCRP4001823	9_28620997_28482719_-138278|21.01|8|12	25714049	chr9	+	28675133	28813412	exonic	NM_177906	Opcml	359	59	47	44	46	58	52	5.59361	5.64256	5.53779	5.23421	5.70956	5.63048
mmu_circRNA_28374	ASCRP4001824	15_34066582_34043779_-22803|16.24|2|2	25714049	chr15	+	34114023	34136827	exonic	NM_026002	Mtdh	1032	59	48	44	47.5	52.5	46.5	5.56597	5.60847	5.53779	5.40518	5.55579	5.46621
mmu_circRNA_44269	ASCRP4001825	9_56810950_56804821_-6129|18.40|3|3	25714049	chr9	+	56957013	56963143	exonic	NM_178374	Snupn	311	55	44.5	41.5	54.5	60.5	55	5.62074	5.53779	5.48243	5.5685	5.72896	5.64256
mmu_circRNA_22071	ASCRP4001826	10_58641605_58629252_-12353|15.90|9|15	25714049	chr10	-	59166503	59178857	exonic	NM_001024910	Sept10	587	49.5	45	35.5	57	50	48	5.1726	5.53779	5.21826	5.61585	5.39379	5.48243
mmu_circRNA_39029	ASCRP4001827	5_100909340_100875543_-33797|19.43|2|2	25714049	chr5	-	100446523	100480321	exonic	NM_172714	Lin54	1364	493.5	385	363	345	518.5	476	8.98666	8.76638	8.81697	8.5	8.62173	8.73681
mmu_circRNA_36554	ASCRP4001828	4_24166965_24165987_-978|16.34|7|11	25714049	chr4	-	24238839	24239818	antisense	ENSMUST00000117711	Gm11892	979	64.5	41	45.5	62	61	56	5.75145	5.36788	5.69687	5.74698	5.68524	5.73122
mmu_circRNA_38691	ASCRP4001829	5_66057550_66025411_-32139|18.94|3|3	25714049	chr5	-	65634171	65666311	exonic	NM_001081321	Pds5a	2298	57	44	46	53.5	55	48	5.32062	5.3995	5.64736	5.50905	5.53779	5.43045
mmu_circRNA_38580	ASCRP4001830	5_48793714_48787823_-5891|17.40|2|2	25714049	chr5	+	48396583	48402475	sense overlapping	NR_045500	5730480H06Rik	5892	61	46	45	46	62	50	5.6864	5.55579	5.57356	5.38809	5.75145	5.53779
mmu_circRNA_016772	ASCRP4001831	mm9_circ_016772	circBase	chrX	+	48370804	48370937	intronic	ENSMUST00000156042	Bcorl1	133	101	81	70	74	95	88	6.61404	6.42969	6.35235	6.14373	6.36115	6.32861
mmu_circRNA_40480	ASCRP4001833	6_83989591_83987228_-2363|21.66|2|3	25714049	chr6	+	84037233	84039597	exonic	NM_021469	Dysf	148	57.5	42	42	42	45	45	5.67115	5.47434	5.57356	5.11535	5.37659	5.42488
mmu_circRNA_34356	ASCRP4001834	2_120443717_120438074_-5643|16.82|4|6	25714049	chr2	+	120612337	120617981	exonic	NM_025475	Haus2	405	62.5	50	46.5	59	69	64.5	5.80404	5.66642	5.66405	5.74698	5.88154	5.89776
mmu_circRNA_36883	ASCRP4001836	4_59625682_59609735_-15947|23.65|4|5	25714049	chr4	+	59596862	59612810	exonic	NM_024255	Hsdl2	965	50	35	34.5	97	45	44	5.28418	5.19232	5.11861	6.50575	5.31465	5.35035
mmu_circRNA_39877	ASCRP4001837	6_18358757_18347333_-11424|20.61|2|2	25714049	chr6	-	18397332	18408757	exonic	NM_080285	Cttnbp2	639	54	40	36.5	47	39	40	5.5339	5.36788	5.36497	5.23421	5.15262	5.2563
mmu_circRNA_003187	ASCRP4001838	mm9_circ_003187	circBase	chr6	+	71756363	71761441	exonic	NM_178608	Reep1	150	363	277	266	290	410	408	8.52925	8.26696	8.335	8.23819	8.30491	8.51749
mmu_circRNA_33808	ASCRP4001839	2_70595606_70576478_-19128|16.45|13|28	25714049	chr2	-	70738420	70757549	exonic	NM_172664	Tlk1	906	57	50	43	48	46	46	5.65454	5.64976	5.50111	5.47705	5.39379	5.38809
mmu_circRNA_36643	ASCRP4001840	4_35837216_35832086_-5130|17.14|3|4	25714049	chr4	-	35885052	35890183	intronic	ENSMUST00000098151	Lingo2	5131	45	37	38	43	55	45	5.32062	5.21826	5.41085	5.23421	5.61339	5.3995
mmu_circRNA_40691	ASCRP4001841	6_103633273_103614672_-18601|14.33|7|10	25714049	chr6	+	103664677	103683279	exonic	NM_007697	Chl1	732	46	33.5	30	48.5	36	35	5.01634	5.02708	4.86695	5.2563	5.08048	4.99387
mmu_circRNA_26894	ASCRP4001842	13_105035411_105020809_-14602|14.96|6|6	25714049	chr13	+	104230728	104245331	exonic	NM_021790	Cenpk	691	51	31	34	45	43	33	5.23421	5.02708	5.25945	5.15262	5.28418	4.99387
mmu_circRNA_37226	ASCRP4001843	4_98891241_98879268_-11973|21.17|7|11	25714049	chr4	+	99212576	99224550	exonic	NM_175029	Atg4c	992	93	79	59	91	89	90	6.34866	6.37715	6.01394	6.38292	6.25968	6.36407
mmu_circRNA_35026	ASCRP4001844	2_169711959_169709026_-2933|21.66|15|77	25714049	chr2	+	169883525	169886459	sense overlapping	NM_080455	Tshz2	2934	55.5	39	38.5	46	50	38	5.35619	5.33559	5.32363	5.27497	5.45804	5.18903
mmu_circRNA_43276	ASCRP4001845	8_90682164_90680361_-1803|17.12|10|24	25714049	chr8	+	88156461	88158265	exonic	NM_172757	Heatr3	469	245	291.5	240.5	292	363	372	7.92182	8.33519	8.18506	8.2354	8.14549	8.38872
mmu_circRNA_21833	ASCRP4001846	10_34677360_34639155_-38205|19.56|1|2	25714049	chr10	+	34919348	34957554	intergenic			38206	40.5	31	29	31	32	36	4.90633	4.90633	4.92228	4.72867	4.95263	5.05595
mmu_circRNA_35278	ASCRP4001847	3_37332617_37328968_-3649|12.77|3|4	25714049	chr3	+	37430045	37433695	exonic	NM_021343	Spata5	891	44	33	31	41	33	33	4.9257	5.08403	5.03043	4.97529	5.00889	4.95651
mmu_circRNA_21844	ASCRP4001848	10_39533896_39462497_-71399|15.20|5|5	25714049	chr10	+	39742690	39814090	exonic	uc007ewc.1	Rev3l	1205	38	31	29.5	39	34	28.5	4.78017	5.00515	5.00515	4.92965	4.88615	4.80533
mmu_circRNA_23094	ASCRP4001849	11_29330252_29300184_-30068|14.25|18|96	25714049	chr11	+	29400183	29430252	exonic	NM_176841	Ccdc88a	463	34	30	28	32.5	33	26	4.78017	4.8786	4.97191	4.69305	4.84202	4.64352
mmu_circRNA_22284	ASCRP4001850	10_80771992_80771693_-299|19.94|4|7	25714049	chr10	+	81308947	81309247	exonic	NM_008844	Pip5k1c	300	182	224	193	281	269.5	236	7.49182	7.95756	7.84886	8.20394	7.73384	7.74733
mmu_circRNA_34398	ASCRP4001851	2_121022606_120999294_-23312|17.78|1|2	25714049	chr2	+	121173557	121196870	exonic	NR_077245	Tubgcp4	2046	289	274	318	282.5	391	316	8.21369	8.26345	8.61592	8.19945	8.24454	8.14443
mmu_circRNA_34723	ASCRP4001852	2_145954982_145902997_-51985|21.40|2|2	25714049	chr2	+	146077260	146129246	exonic	uc008msg.1	4930529M08Rik	864	37	33	31	42	40.5	36	4.97191	5.08403	5.05233	5.15262	5.13238	5.08757
mmu_circRNA_21098	ASCRP4001853	1_160225901_160196593_-29308|17.35|9|17	25714049	chr1	-	158266461	158295770	exonic	NM_207583	Brinp2	745	58.5	41	41	43	50	42	5.54296	5.3995	5.50111	5.23421	5.48243	5.32062
mmu_circRNA_26521	ASCRP4001854	13_67811944_67811252_-692|21.31|2|2	25714049	chr13	-	67710314	67711007	exonic	NM_145622	Zfp65	223	138	104	106.5	118	167	155	7.02001	6.77199	6.94784	6.88209	7.07098	7.14164
mmu_circRNA_32218	ASCRP4001855	19_7542357_7530790_-11567|19.43|8|22	25714049	chr19	-	7456299	7467867	exonic	NM_001003934	Rtn3	2181	8773.5	6296.5	6792	7238	9859	8529	13.0792	12.8874	13.0562	13.0562	12.8729	12.7931
mmu_circRNA_006620	ASCRP4001856	mm9_circ_006620	circBase	chr2	+	18092783	18126229	exonic	NR_045539	Mllt10	510	212	1729	1222	1180	1116	567	7.72079	11.0109	10.595	10.309	9.70325	8.96818
mmu_circRNA_19056	ASCRP4001858		25070500	chr12	-	7750523	7756215	sense overlapping	uc007mzb.1	AK043922	5692	264	204	184	219	304	305	8.07122	7.81162	7.77036	7.80438	7.88796	8.09538
mmu_circRNA_20866	ASCRP4001859	1_133826339_133824641_-1698|16.16|2|4	25714049	chr1	+	131928063	131929762	exonic	NM_175294	Nucks1	303	91	451.5	309.5	517	259	143	6.42411	9.00198	8.57095	9.09572	7.66797	7.02094
mmu_circRNA_19231	ASCRP4001860		25070500	chr19	+	57629082	57642630	sense overlapping	NM_181415	Atrnl1	13548	44	31	30	53	48	35	4.90633	4.83012	4.97191	5.55579	5.39379	5.03777
mmu_circRNA_42590	ASCRP4001861	8_15085314_15063843_-21471|18.34|1|2	25714049	chr8	+	15063842	15085314	exonic	NM_008664	Myom2	1527	54	40	37	41	41	38	5.35619	5.3995	5.25945	5.15262	5.18903	5.11535
mmu_circRNA_45832	ASCRP4001862	X_148317852_148313261_-4591|14.21|2|2	25714049	chrX	+	151878717	151883309	exonic	NM_021523	Huwe1	1001	69	44.5	46	49	44	41.5	5.83806	5.49047	5.64736	5.38809	5.28418	5.30562
mmu_circRNA_36663	ASCRP4001863	4_40690174_40685323_-4851|17.19|2|2	25714049	chr4	-	40738289	40743141	exonic	NM_021535	Smu1	448	47	31	29.5	38	37.5	34	5.01634	4.85869	4.94874	4.97529	5.13238	5.01634
mmu_circRNA_20885	ASCRP4001864	1_136446668_136443203_-3465|17.45|1|2	25714049	chr1	-	134546625	134550091	sense overlapping	NM_001145300	Mgat4e	3466	102	88	75	92	107	109	6.53392	6.54104	6.4213	6.37425	6.48979	6.6414
mmu_circRNA_22135	ASCRP4001865	10_62779550_62750267_-29283|13.48|3|3	25714049	chr10	+	63287518	63316802	exonic	NM_026101	Herc4	1670	61	46	41	53	52	54	5.59361	5.53779	5.53779	5.34745	5.53779	5.65454
mmu_circRNA_24972	ASCRP4001866	12_40944069_40942777_-1292|20.17|2|2	25714049	chr12	-	40216189	40217482	exonic	NM_013562	Ifrd1	315	52	41.5	40	49	49.5	45.5	5.28418	5.35035	5.44983	5.42766	5.44432	5.42488
mmu_circRNA_32697	ASCRP4001867	19_46347144_46346045_-1099|20.35|2|2	25714049	chr19	+	46271554	46272654	exonic	NM_178930	Gbf1	510	67.5	104.5	79	94	95.5	95	5.80404	6.78513	6.48979	6.45595	6.35161	6.44496
mmu_circRNA_26394	ASCRP4001868	13_57614717_57614053_-664|17.93|1|3	25714049	chr13	-	57512691	57513356	sense overlapping	NM_009262	Spock1	665	3884	2978	2838	3423	5263	4983	11.9067	11.7959	11.8414	11.9401	11.9356	12.0818
mmu_circRNA_22378	ASCRP4001869	10_89125210_89108207_-17003|21.71|2|2	25714049	chr10	-	89645461	89662465	exonic	NM_198021	Scyl2	1545	54.5	39	37	41.5	39	38	5.37659	5.31465	5.30562	5.13238	5.08048	5.15262
mmu_circRNA_27840	ASCRP4001870	14_78261049_78239975_-21074|22.37|2|5	25714049	chr14	-	77840167	77861242	sense overlapping	NM_025384	Dnajc15	21075	61	153	144	169	141	149	5.62074	7.38403	7.39907	7.41395	6.8491	7.09052
mmu_circRNA_44553	ASCRP4001871	9_69852148_69846901_-5247|15.26|5|5	25714049	chr9	+	69999093	70004341	exonic	NM_016787	Bnip2	634	88	483	284	541	278	166	6.23834	9.10579	8.41573	9.15375	7.76623	7.22517
mmu_circRNA_42459	ASCRP4001873	7_146327029_146304916_-22113|20.95|2|2	25714049	chr7	-	139119016	139141130	exonic	NM_021302	Stk32c	989	71	69.5	57	73	77	65	5.88357	6.14373	5.92374	6.05972	6.06152	5.87745
mmu_circRNA_19534	ASCRP4001874		25070500	chr9	+	113761586	113773780	sense overlapping	NM_001114347	Clasp2	12194	305	259	234	297.5	384.5	342	8.26638	8.15332	8.12087	8.28153	8.2334	8.25048
mmu_circRNA_28628	ASCRP4001875	15_58758040_58747707_-10333|19.28|8|11	25714049	chr15	-	58916151	58926485	exonic	NM_175151	Tatdn1	428	109.5	100	89	226.5	230.5	156.5	6.64561	6.74982	6.66588	7.89252	7.49816	7.13396
mmu_circRNA_004010	ASCRP4001876	mm9_circ_004010	circBase	chr1	-	156869440	156907718	exonic	NM_023884	Ralgps2	630	139	226	211.5	229	308	272	7.07989	7.96456	7.98677	7.89252	7.90009	7.94323
mmu_circRNA_25355	ASCRP4001877	12_77529920_77528872_-1048|14.62|2|2	25714049	chr12	+	76427884	76428933	exonic	NM_001163103	Ppp1r36	264	57	48.5	45.5	52	55	52	5.65454	5.64976	5.69687	5.47705	5.5685	5.5685
mmu_circRNA_28285	ASCRP4001878	15_20765784_20726796_-38988|19.53|2|2	25714049	chr15	+	20797040	20836029	sense overlapping	uc007vin.1	AK084059	38989	244	177	170	163	267.5	253	7.94029	7.58838	7.65729	7.35569	7.71336	7.85095
mmu_circRNA_38328	ASCRP4001879	5_28679183_28657651_-21532|12.15|12|19	25714049	chr5	+	28331110	28352643	exonic	NM_028234	Rbm33	810	85	85	69	74	65	63.5	6.19222	6.45869	6.306	6.03793	5.81048	5.83806
mmu_circRNA_013998	ASCRP4001880	mm9_circ_013998	circBase	chr1	+	64550848	64576329	exonic	NM_009952	Creb1	889	61	62.5	57	81	55	54.5	5.62074	6.02506	6.01394	6.14373	5.58863	5.63048
[truncated: 11,686 more rows]
